# Supplementary material for: Genome-wide association analysis of 101 accessions dissects the genetic basis of shell thickness for genetic improvement in Persian walnut (Juglans regia L.)
Source: BMC Plant Biol. 2022 Sep 13;22:436. doi: 10.1186/s12870-022-03824-1 (PMC9469530; doi:10.1186/s12870-022-03824-1)
Supplement: Supplementary file 2 — Additional file 2: Supplementary Table S1. Overview of Illumina sequencing data produced and alignment to the reference genome assembly. Supplementary Table S2. The statistics of ten phenotypic traits in 101 walnut accessions used in this study. Supplementary Table S3. The information and annotation of SNPs detected in 101 walnut accessions. Supplementary Table S4. Transcriptome data corresponds to the full name of the organization. Supplementary Table S5. Sample information for qRT-PCR expression levels of JrPXC1 gene between walnut shell and husk. Supplementary Table S6. The phenotypes with significant SNP information obtained by GWAS. [file 12870_2022_3824_MOESM2_ESM.xlsx]

## Sheet: Table S1
Supplementary Table S1 | Overview of Illumina sequencing data produced and alignment to the reference genome assembly.
Sample name	Genotypes	location	Number of Clean_reads	Clean data (bp)	Number of mapped reads	mapped data (bp)	mapping rate	Average_depth	Coverage_1X	Coverage_4X	Q30	GC Content	Number of SNPs	Cluster
11	1	Shiqian, Guizhou, China	62464422	9369663300	60063969	9009595350	0.9616	14.44	0.9492	0.8951	0.923858	0.377784	23358157	I
13	1	Shiqian, Guizhou, China	60048782	9007317300	55938745	8390811750	0.9316	13.4	0.9399	0.8686	0.913068	0.391059	23108371	I
19	1	Shiqian, Guizhou, China	58495742	8774361300	55656358	8348453700	0.9515	13.87	0.9387	0.8627	0.915531	0.390082	23085330	I
2-Fu	1	Shiqian, Guizhou, China	60967334	9145100100	57589845	8247128400	0.9613	13.77	0.9415	0.8781	0.912301	0.377515	23074281	I
20	1	Shiqian, Guizhou, China	59309446	8896416900	54980856	8486270700	0.9018	13.05	0.9484	0.8795	0.919252	0.398068	23287569	I
25	1	Shiqian, Guizhou, China	60170362	9025554300	56027229	8543372700	0.9501	13.56	0.9436	0.8775	0.914579	0.388666	23215111	I
26	1	Shiqian, Guizhou, China	58011058	8701658700	56955818	8277376950	0.9466	14.01	0.9419	0.8749	0.92288	0.387569	23147111	I
28	1	Shiqian, Guizhou, China	59908028	8986204200	55182513	8638476750	0.9512	13.32	0.9383	0.8576	0.91791	0.392486	23062561	I
30	1	Shiqian, Guizhou, China	57314504	8597175600	59542731	7938889050	0.949	14.35	0.9471	0.8877	0.917599	0.388574	23309488	I
220	2	Bijie, Guizhou, China	58086460	8712969000	56575138	8210728650	0.9539	14.3	0.9272	0.8432	0.916582	0.390311	22777236	I
222	2	Bijie, Guizhou, China	59848248	8977237200	54738191	8431149450	0.9424	14.12	0.9169	0.8259	0.922171	0.396444	22538465	I
227	2	Bijie, Guizhou, China	58410518	8761577700	56207663	8429486550	0.9392	13.86	0.9335	0.851	0.915594	0.391594	22941637	I
228	2	Bijie, Guizhou, China	59197834	8879675100	56196577	8479976850	0.9621	13.91	0.9391	0.8689	0.925545	0.381992	23087808	I
231	2	Bijie, Guizhou, China	58906792	8836018800	56533179	8408005950	0.955	14.73	0.9173	0.8217	0.924721	0.395318	22560550	I
234	2	Bijie, Guizhou, China	59507766	8926164900	56053373	8440707000	0.9516	13.71	0.942	0.8712	0.918855	0.387482	23148920	I
237	2	Bijie, Guizhou, China	59660304	8949045600	56271380	8449165800	0.9456	14.23	0.9302	0.8497	0.919257	0.387977	22864990	I
239	2	Bijie, Guizhou, China	62549380	9382407000	56327772	8950962600	0.9441	13.63	0.943	0.8817	0.920417	0.383752	23190574	I
243	2	Bijie, Guizhou, China	59068634	8860295100	59673084	8406357900	0.954	15.01	0.9387	0.8736	0.930443	0.385235	23112436	I
244	2	Bijie, Guizhou, China	61282192	9192328800	56042386	8586316800	0.9488	13.87	0.93	0.8484	0.914477	0.385654	22844843	I
246	2	Bijie, Guizhou, China	58969860	8845479000	57242112	8404084350	0.9341	14.84	0.9238	0.8345	0.910587	0.395768	22680208	I
309	3	Weining, Guizhou, China	57040846	8556126900	52925927	8093851650	0.9234	12.93	0.9427	0.8701	0.924612	0.3898	23194281	II
337	3	Weining, Guizhou, China	57049006	8557350900	57867416	8098489200	0.9372	14.56	0.9324	0.8508	0.922177	0.39393	22953778	II
389	3	Weining, Guizhou, China	55768102	8365215300	56558111	7892521050	0.9404	13.8	0.9428	0.8729	0.919451	0.38862	23250712	II
511	3	Weining, Guizhou, China	59345926	8901888900	53596879	8429315850	0.8869	12.99	0.9457	0.8755	0.920317	0.395068	23207082	II
512	3	Weining, Guizhou, China	62159224	9323883600	48272845	8841252450	0.9342	11.88	0.9381	0.8428	0.909731	0.389772	23042991	II
638	3	Weining, Guizhou, China	59064700	8859705000	55330540	8240603250	0.9339	13.47	0.9381	0.852	0.921904	0.387983	23097828	II
659	3	Weining, Guizhou, China	63464616	9519692400	52309916	8893174050	0.9077	12.48	0.9433	0.8584	0.920803	0.389805	23183459	II
662	3	Weining, Guizhou, China	59298376	8894756400	54513594	8366302350	0.9221	12.92	0.957	0.8933	0.923279	0.393217	23521885	II
670	3	Weining, Guizhou, China	60945970	9141895500	51239111	8625404250	0.88	12.52	0.9434	0.8504	0.919694	0.40267	23159748	II
673	3	Weining, Guizhou, China	61320712	9198106800	56298602	8731599600	0.9384	13.19	0.9404	0.8678	0.917364	0.384826	23135553	II
687	3	Weining, Guizhou, China	62113490	9317023500	56622139	8790257550	0.9102	13.34	0.9526	0.9007	0.925862	0.387606	23346896	II
690	3	Weining, Guizhou, China	58109496	8716424400	51588963	8325104250	0.8843	12.62	0.9444	0.8649	0.921411	0.402261	23212662	II
710	4	Anshun, Guizhou, China	61194520	9179178000	55769583	8600834850	0.9485	14.18	0.9247	0.8338	0.919613	0.39618	22778684	II
713	4	Anshun, Guizhou, China	59758944	8963841600	55990974	8358360450	0.9111	14.04	0.9349	0.8475	0.915465	0.398829	23032084	II
731	4	Anshun, Guizhou, China	58461796	8769269400	56777550	8196109050	0.9278	14.3	0.9248	0.8321	0.917331	0.3996	22739732	II
743	4	Anshun, Guizhou, China	58211652	8731747800	55157543	7483320450	0.9296	13.04	0.953	0.8867	0.917124	0.384876	23409220	II
798	4	Anshun, Guizhou, China	57114108	8567116200	52321634	8214376050	0.8531	12.45	0.9527	0.8776	0.917735	0.404005	23393271	II
803	4	Anshun, Guizhou, China	61420042	9213006300	52531887	8764147050	0.8839	12.96	0.9395	0.8596	0.917771	0.401517	23151551	II
808	4	Anshun, Guizhou, China	59500280	8925042000	52522794	8443195500	0.8967	13.27	0.9331	0.8326	0.924538	0.406139	22958784	II
811	4	Anshun, Guizhou, China	59256100	8888415000	54983482	8559580500	0.91	13.68	0.9425	0.8671	0.917661	0.396644	23234022	II
897	4	Anshun, Guizhou, China	60407646	9061146900	52898973	8653743300	0.911	13.21	0.9371	0.8527	0.921889	0.395531	23057412	II
9660	4	Anshun, Guizhou, China	60682714	9102407100	53931645	8565253350	0.9144	13.68	0.9356	0.855	0.923634	0.39786	23008421	II
522029	5	Xingren, Guizhou, China	62740698	9411104700	59599804	8931409650	0.9529	14.72	0.9397	0.8736	0.924589	0.389187	23087172	I
522030	5	Xingren, Guizhou, China	61744222	9261633300	56864164	8680112400	0.9432	13.97	0.9438	0.8802	0.90917	0.383424	23154104	I
522032	5	Xingren, Guizhou, China	60142964	9021444600	55770584	8483716650	0.9587	13.62	0.9443	0.8816	0.91953	0.380416	23219922	I
522034	5	Xingren, Guizhou, China	60431834	9064775100	57801166	8039531850	0.9581	14.08	0.9433	0.8842	0.91241	0.380973	23150921	I
522038	5	Xingren, Guizhou, China	51670692	7750603800	60059234	7240926750	0.942	14.43	0.9421	0.8761	0.920688	0.390729	23165774	I
522039	5	Xingren, Guizhou, China	62548988	9382348200	57788863	8939970600	0.9496	14.21	0.9384	0.8706	0.919954	0.389929	23085483	I
522041	5	Xingren, Guizhou, China	60288344	9043251600	54866443	8529624600	0.932	13.11	0.9457	0.8684	0.91838	0.392169	23215771	I
522071	5	Xingren, Guizhou, China	58174660	8726199000	60798834	8365587600	0.9507	14.49	0.9404	0.8683	0.924586	0.38979	23113325	I
Bo5	5	Xingren, Guizhou, China	60325820	9048873000	55245221	8670174900	0.9523	14.05	0.9315	0.8462	0.908174	0.391645	22892513	I
Bo9	5	Xingren, Guizhou, China	63754200	9563130000	58554435	9008885100	0.9601	14.84	0.926	0.8417	0.920448	0.391684	22796257	I
Chuan	6	Hezhang, Guizhou, China	60857856	9128678400	55541342	8668329450	0.9498	13.6	0.938	0.8626	0.926223	0.386309	23081564	I
Deng-10	6	Hezhang, Guizhou, China	58867924	8830188600	54730133	8229966450	0.9608	13.65	0.9306	0.8526	0.917854	0.384748	22838669	I
Du-7	6	Hezhang, Guizhou, China	63949688	9592453200	53276405	9119825100	0.9474	13.5	0.9243	0.8314	0.920891	0.391069	22838670	I
Hu-3	6	Hezhang, Guizhou, China	59249132	8887369800	54352091	8299581000	0.9432	13.39	0.9277	0.8477	0.920036	0.38817	22783844	I
Jiang	6	Hezhang, Guizhou, China	57627526	8644128900	52122597	7846487400	0.9252	13.25	0.9217	0.8237	0.914805	0.400924	22580734	I
Jiang-11	6	Hezhang, Guizhou, China	59116916	8867537400	53640298	8177039100	0.9302	13.54	0.9191	0.8091	0.923314	0.398876	22639846	I
Laogl	7	Xifeng, Guizhou, China	58225626	8733843900	56653637	7685866650	0.9669	14.26	0.9309	0.8528	0.924761	0.386056	22878008	I
Rao-sui	7	Xifeng, Guizhou, China	60986620	9147993000	56660306	8783165250	0.9494	13.51	0.9483	0.8883	0.915846	0.381056	23327610	I
SunShiQing	7	Xifeng, Guizhou, China	57371414	8605712100	54640727	8119750050	0.9346	13.37	0.948	0.8871	0.920566	0.385995	23290771	I
Xusong-4	7	Xifeng, Guizhou, China	57960918	8694137700	57063870	8095345200	0.963	14.15	0.9369	0.8699	0.923134	0.381495	23041163	I
Tiechuan	7	Xifeng, Guizhou, China	61937868	9290680200	49888803	8812156800	0.857	15.83	0.7553	0.624	0.92063	0.380241	12225075	II
Liuwu	8	Liuzhi, Guizhou, China	59334536	8900180400	54131667	8273631450	0.9435	13.58	0.9332	0.8506	0.922458	0.387706	22950826	I
Liu10	8	Liuzhi, Guizhou, China	59994286	8999142900	60400732	8444790300	0.9352	14.94	0.9355	0.8691	0.925196	0.385809	23009406	I
Liu11	8	Liuzhi, Guizhou, China	62207324	9331098600	58306630	8493320850	0.9378	14.16	0.9386	0.8708	0.919591	0.38368	23064206	I
Liu-15	8	Liuzhi, Guizhou, China	58339848	8750977200	59909612	7738344450	0.9433	14.44	0.9435	0.8815	0.914483	0.385192	23167404	I
Liu16	8	Liuzhi, Guizhou, China	58800584	8820087600	64493362	8365437450	0.9493	15.86	0.9288	0.8553	0.928035	0.389949	22873768	I
Liu-17	8	Liuzhi, Guizhou, China	61453734	9218060100	58721254	8398646100	0.9386	14.46	0.9281	0.8444	0.921949	0.391212	22788836	I
Liu19	8	Liuzhi, Guizhou, China	61194134	9179120100	54545381	8516632500	0.8785	13.51	0.9352	0.8588	0.926069	0.404986	22995601	I
Liu	8	Liuzhi, Guizhou, China	57705018	8655752700	54338003	8287224450	0.9483	13.42	0.9341	0.86	0.919661	0.382921	22956081	II
Qian-1	9	Puan, Guizhou, China	61328870	9199330500	58515614	7848245100	0.9584	14.18	0.9389	0.8745	0.9227	0.381043	23077589	I
Qian2-2.1	9	Puan, Guizhou, China	59431476	8914721400	54697721	7879783050	0.9435	13.53	0.9363	0.8661	0.915975	0.381462	22976098	I
Qian2-2.2	9	Puan, Guizhou, China	58573528	8786029200	55345000	7878419100	0.9294	14.38	0.9152	0.8238	0.918656	0.390672	22440048	I
Qian-5	9	Puan, Guizhou, China	60421882	9063282300	53968968	8247522300	0.9311	12.65	0.9425	0.8548	0.916507	0.385032	23061644	I
Qian7	9	Puan, Guizhou, China	58069270	8710390500	58362562	7934845950	0.947	14.01	0.942	0.8777	0.929344	0.382011	23178344	I
Qiaosui	9	Puan, Guizhou, China	58980090	8847013500	58670726	8089746750	0.9476	13.87	0.9491	0.8958	0.916713	0.386847	23250500	I
Qiaowu	9	Puan, Guizhou, China	58011096	8701664400	57907574	8286783150	0.9553	14.64	0.9228	0.8402	0.924731	0.390062	22679299	I
Shui-12	10	Shuicheng, Guizhou, China	56236736	8435510400	52616807	7991460750	0.9435	11.72	0.9488	0.8822	0.923776	0.379143	23223337	I
Shui15	10	Shuicheng, Guizhou, China	57625512	8643826800	56195439	8152813650	0.9469	14.02	0.9369	0.8637	0.919566	0.385149	23039239	I
Shui-18	10	Shuicheng, Guizhou, China	56339612	8450941800	58941683	7818389550	0.9482	14.38	0.9422	0.8755	0.920882	0.382367	23178865	I
Shui2	10	Shuicheng, Guizhou, China	57665484	8649822600	58210664	8046044700	0.9493	14.23	0.9411	0.876	0.927462	0.384036	23155631	I
Shui20	10	Shuicheng, Guizhou, China	58595558	8789333700	54937355	8498045550	0.9301	13.25	0.9474	0.8901	0.909624	0.381714	23185843	I
Shui21	10	Shuicheng, Guizhou, China	64582984	9687447600	59287827	9060109800	0.9342	14.23	0.9453	0.8847	0.926082	0.383954	23217363	I
Shui24	10	Shuicheng, Guizhou, China	62174312	9326146800	55775349	8745994500	0.9406	13.37	0.9427	0.8787	0.917142	0.381182	23148385	I
Shui28	10	Shuicheng, Guizhou, China	63509966	9526494900	57502695	8986441800	0.9435	14.1	0.9395	0.8709	0.927507	0.382996	23110794	I
Shui31	10	Shuicheng, Guizhou, China	67940048	10191007200	58601717	9674004300	0.9435	14.35	0.9411	0.8819	0.931844	0.382057	23117218	I
Shui33	10	Shuicheng, Guizhou, China	62564006	9384600900	55500695	8808188100	0.9551	13.55	0.9405	0.8771	0.924105	0.377232	23087042	I
Shui-4	10	Shuicheng, Guizhou, China	62090568	9313585200	57338899	8181807150	0.937	13.99	0.9375	0.8726	0.925905	0.38282	23031961	I
Shui8	10	Shuicheng, Guizhou, China	57300272	8595040800	55722403	8150700450	0.9325	13.67	0.936	0.8641	0.923684	0.384823	23001677	I
Shen-12	11	Yanhe, Guizhou, China	58474076	8771111400	53959011	8331201300	0.946	13.51	0.931	0.8542	0.927243	0.38828	22904801	I
Shen-4	11	Yanhe, Guizhou, China	56962136	8544320400	53989928	8209519950	0.9464	13.34	0.9317	0.8499	0.923529	0.387556	22899868	I
Wang	11	Yanhe, Guizhou, China	61053792	9158068800	56287970	8777342100	0.946	13.66	0.948	0.8924	0.916675	0.381927	23248348	I
Wang-2	11	Yanhe, Guizhou, China	57972840	8695926000	54762507	8204658150	0.9588	13.55	0.9285	0.8471	0.918387	0.387041	22822808	I
Wangsui	11	Yanhe, Guizhou, China	59551246	8932686900	58427647	8301750000	0.9513	14.58	0.9424	0.884	0.923511	0.38814	23170491	I
Yuanpan-12	12	Panzhou, Guizhou, China	61632020	9244803000	57691622	8754384300	0.955	14.37	0.9288	0.8527	0.927617	0.388128	22842084	I
Yuanpan-14	12	Panzhou, Guizhou, China	61915396	9287309400	55248163	8800608900	0.9574	13.85	0.9305	0.8505	0.927479	0.38525	22863286	I
Yuanpan-13	12	Panzhou, Guizhou, China	60973306	9145995900	57101689	8560788900	0.941	13.63	0.9531	0.8903	0.916034	0.383151	23478809	II
Zhang-02	12	Panzhou, Guizhou, China	60615508	9092326200	58747712	8686136100	0.9485	14.8	0.9249	0.8425	0.916518	0.388533	22756942	I
Zhangsui	12	Panzhou, Guizhou, China	59677622	8951643300	53988072	8499045900	0.9019	12.92	0.9476	0.8912	0.919225	0.38951	23227606	I
Zhang06	12	Panzhou, Guizhou, China	59862852	8979427800	57071926	8098210800	0.936	13.86	0.9424	0.8705	0.917487	0.386574	23212261	II

## Sheet: Table S2
Supplementary Table S2 | The statistics of ten phenotypic traits in 101 walnut accessions used in this study.
Sample name	Longitudinal diameter (mm)	Cross diameter (mm)	Side diameter (mm)	Fruit index	Single nut weight (g)	Kernel weight (g)	Filling rate	Shell thickness (mm)	Fat content (%)	Protein content (%)
	LD(Standard Deviation)	CD(Standard Deviation)	SD(Standard Deviation)	FI(Standard Deviation)	SW(Standard Deviation)	KW(Standard Deviation)	FR(Standard Deviation)	ST(Standard Deviation)	FC(Standard Deviation)	PC(Standard Deviation)
11	44.67(2.13)	30.65(1.16)	31.77(1.21)	1.46(0.10)	12.68(0.66)	7.05(0.46)	0.56(0.26)	1.20(0.10)	60.50(0.34)	15.00(1.43)
13	44.59(1.63)	33.77(1.92)	37.48(1.40)	1.32(0.05)	15.63(1.30)	7.49(1.07)	0.48(0.12)	1.67(0.18)	70.59(0.36)	18.52(1.09)
19	42.00(2.14)	35.70(1.24)	37.10(1.24)	1.18(0.07)	12.39(1.66)	7.17(0.71)	0.58(0.12)	1.28(0.30)	61.90(0.55)	17.00(1.83)
2-Fu	41.23(1.75)	31.89(1.92)	36.14(1.36)	1.29(0.04)	13.08(1.51)	5.30(0.63)	0.41(0.16)	1.55(0.35)	62.38(1.47)	22.75(0.61)
20	41.00(1.27)	35.60(1.52)	36.90(1.07)	1.15(0.06)	12.30(1.61)	7.10(0.95)	0.58(0.20)	1.15(0.38)	60.00(0.49)	17.00(1.69)
25	38.26(1.62)	37.11(1.94)	40.60(1.28)	1.03(0.13)	15.63(1.31)	8.19(0.84)	0.52(0.45)	1.41(0.26)	70.25(0.74)	20.87(1.24)
26	38.21(1.26)	32.11(1.88)	32.68(1.66)	1.19(0.16)	11.28(1.96)	5.00(1.12)	0.44(0.42)	1.41(0.31)	60.13(1.73)	18.63(0.96)
28	38.04(1.08)	30.20(1.55)	35.41(1.66)	1.26(0.17)	14.87(1.42)	6.35(0.54)	0.43(0.30)	1.66(0.46)	70.50(0.96)	18.72(1.98)
30	37.96(1.44)	28.79(1.79)	32.37(1.23)	1.32(0.08)	11.36(1.55)	5.20(0.91)	0.46(0.44)	1.77(0.47)	67.58(0.61)	14.60(0.39)
220	40.18(1.58)	35.40(1.02)	36.90(1.57)	1.14(0.04)	12.29(1.05)	7.01(0.71)	0.57(0.11)	1.10(0.15)	62.00(0.35)	20.00(0.57)
222	40.10(1.45)	33.60(1.60)	30.00(1.94)	1.19(0.04)	10.08(1.73)	6.22(1.20)	0.62(0.15)	1.00(0.28)	69.20(0.21)	20.50(0.96)
227	40.02(1.36)	35.81(1.68)	36.94(1.73)	1.12(0.05)	11.04(1.04)	6.27(0.58)	0.57(0.19)	1.24(0.33)	61.96(0.80)	14.85(0.97)
228	39.75(1.14)	31.94(1.22)	34.02(1.17)	1.24(0.12)	11.61(1.32)	5.77(1.13)	0.50(0.02)	1.04(0.07)	70.36(0.66)	20.91(0.03)
231	38.83(1.27)	35.59(1.11)	38.39(1.97)	1.09(0.02)	13.21(1.49)	7.11(1.37)	0.53(0.15)	1.38(0.23)	70.62(1.56)	20.25(1.94)
234	38.69(1.46)	30.20(1.25)	32.89(1.12)	1.28(0.03)	8.94(1.62)	4.50(1.11)	0.50(0.38)	1.00(0.31)	65.20(1.18)	19.00(1.97)
237	38.66(1.42)	33.35(1.64)	36.51(1.94)	1.16(0.04)	13.38(1.68)	7.26(1.30)	0.54(0.19)	1.55(0.32)	66.53(0.72)	17.66(1.01)
239	38.42(1.91)	28.12(2.16)	30.98(1.60)	1.37(0.08)	10.08(1.80)	4.58(0.84)	0.45(0.32)	1.05(0.19)	69.50(0.94)	16.10(1.05)
243	38.34(1.47)	33.35(1.36)	37.41(1,68)	1.15(0.07)	13.60(1.06)	6.78(0.52)	0.50(0.70)	1.49(0.14)	69.49(0.69)	15.43(1.46)
244	38.33(1.74)	29.36(1.57)	30.76(1.28)	1.31(0.15)	10.43(1.72)	5.25(1.18)	0.50(0.18)	1.13(0.39)	68.70(0.79)	26.16(0.66)
246	38.30(1.54)	30.55(1.33)	36.15(1.66)	1.25(0.07)	10.47(1.29)	4.86(0.14)	0.46(0.05)	1.00(0.31)	63.67(0.56)	23.23(0.95)
309	32.11(1.39)	28.79(1.27)	32.37(1.97)	1.32(0.09)	11.36(1.03)	5.20(0.70)	0.46(0.12)	1.77(0.22)	71.90(0.35)	14.60(1.50)
337	32.07(1.69)	32.53(1.55)	37.29(1.46)	1.16(0.08)	13.10(0.80)	8.86(0.52)	0.68(0.08)	1.23(0.20)	69.20(0.54)	25.09(1.54)
389	31.90(2.91)	29.94(2.50)	32.66(2.07)	1.25(0.10)	9.36(2.13)	4.81(1.45)	0.51(0.25)	1.16(0.17)	72.50(0.84)	19.30(1.75)
511	31.73(0.82)	29.78(2.44)	30.07(2.10)	1.25(0.12)	10.41(1.63)	4.97(1.43)	0.48(0.14)	1.30(0.24)	63.31(1.04)	28.21(1.47)
512	31.73(1.48)	34.00(1.23)	35.00(1.81)	1.09(0.04)	14.70(1.46)	8.37(0.86)	0.57(0.34)	1.20(0.44)	69.45(0.95)	20.30(1.99)
638	30.69(1.66)	30.59(1.51)	31.92(2.11)	1.18(0.05)	9.62(1.54)	5.05(1.20)	0.52(0.16)	0.98(0.29)	58.89(0.75)	26.40(1.35)
659	30.68(1.22)	29.00(1.90)	30.21(2.41)	1.23(0.09)	9.88(1.99)	4.74(1.00)	0.48(0.20)	1.42(0.25)	63.20(1.07)	26.51(1.35)
662	30.45(1.33)	30.00(1.36)	36.00(1.68)	1.18(0.07)	8.80(1.06)	5.30(0.52)	0.60(0.07)	1.00(0.14)	67.50(0.86)	23.45(1.17)
670	29.83(1.38)	30.00(1.80)	36.00(1.21)	1.18(0.07)	8.80(1.11)	5.30(0.74)	0.60(0.15)	1.00(0.14)	67.50(1.19)	23.45(1.26)
673	29.49(1.35)	26.30(1.01)	29.60(0.94)	1.35(0.04)	8.50(0.56)	4.50(0.61)	0.53(0.09)	1.22(0.18)	67.60(1.84)	27.10(1.78)
687	29.49(1.25)	27.94(2.24)	27.99(2.29)	1.27(0.04)	6.15(1.77)	3.37(1.23)	0.55(0.36)	0.95(0.16)	64.77(1.76)	30.10(1.48)
690	28.80(1.87)	31.64(2.14)	34.63(2.02)	1.12(0.06)	10.14(1.21)	4.90(1.64)	0.48(0.35)	1.70(0.12)	64.30(1.72)	20.92(1.09)
710	27.76(1.48)	30.64(1.27)	35.63(1.27)	1.15(0.05)	11.40(1.09)	6.31(1.05)	0.55(0.19)	1.46(0.19)	71.80(1.57)	17.72(1.81)
713	26.62(2.87)	31.66(1.86)	34.48(2.11)	1.11(0.08)	9.22(1.93)	5.36(1.56)	0.58(0.35)	0.92(0.27)	61.55(1.15)	21.85(1.24)
731	37.96(1.67)	28.23(2.04)	30.41(2.37)	1.24(0.05)	7.30(1.53)	3.49(1.26)	0.48(0.19)	1.31(0.18)	70.15(1.20)	12.30(0.89)
743	37.60(1.73)	31.72(1.77)	34.29(2.19)	1.10(0.06)	7.52(1.48)	4.59(1.02)	0.61(0.19)	0.80(0.22)	60.13(0.99)	18.40(1.61)
798	37.53(1.73)	25.52(2.17)	27.01(2.40)	1.36(0.09)	7.66(1.59)	3.31(1.11)	0.43(0.23)	1.25(0.23)	65.54(1.81)	19.40(0.65)
803	37.36(1.22)	31.96(2.16)	33.36(2.50)	1.08(0.05)	12.15(1.26)	5.21(0.67)	0.43(0.16)	1.90(0.24)	72.60(1.95)	16.76(1.12)
808	37.00(1.49)	30.82(2.52)	38.11(2.00)	1.12(0.05)	12.94(1.66)	6.01(0.79)	0.46(0.30)	1.49(0.17)	71.30(1.33)	14.44(0.34)
811	36.61(1.42)	30.37(2.18)	31.02(2.69)	1.13(0.06)	9.00(1.06)	5.23(1.27)	0.58(0.17)	1.02(0.19)	66.11(1.84)	27.00(1.72)
897	36.60(1.13)	31.89(1.38)	34.93(1.71)	1.07(0.05)	11.58(0.86)	6.05(0.56)	0.52(0.11)	1.53(0.25)	65.80(1.17)	17.58(0.77)
9660	36.57(1.68)	31.07(1.25)	30.75(1.82)	1.10(0.14)	8.03(1.79)	4.23(0.66)	0.53(0.08)	1.25(0.28)	62.14(1.32)	14.48(0.84)
522029	31.72(0.97)	32.26(1.69)	33.22(1.16)	1.13(0.09)	13.21(1.23)	6.65(1.11)	0.50(0.40)	1.26(0.44)	72.75(0.81)	17.97(1.27)
522030	31.67(0.68)	27.53(1.18)	29.80(1.89)	1.33(0.02)	8.30(1.85)	4.10(1.28)	0.49(0.13)	1.21(0.43)	58.34(0.58)	24.38(1.11)
522032	31.58(0.80)	27.82(1.36)	29.30(1.49)	1.31(0.06)	8.76(1.46)	4.22(1.32)	0.48(0.17)	1.56(0.11)	75.10(0.53)	15.42(1.85)
522034	31.56(1.31)	30.71(1.76)	32.81(1.87)	1.18(0.02)	10.45(1.82)	4.74(1.13)	0.45(0.22)	1.83(0.13)	69.30(1.83)	15.34(1.78)
522038	31.53(0.82)	30.15(1.39)	31.72(1.09)	1.20(0.02)	9.30(1.33)	4.38(0.99)	0.44(0.23)	1.23(0.08)	70.01(0.64)	22.59(0.67)
522039	31.50(2.25)	30.15(1.15)	31.72(1.33)	1.20(0.11)	9.30(1.95)	4.38(0.62)	0.47(0.23)	1.23(0.02)	70.01(0.56)	22.59(0.95)
522041	31.41(1.65)	29.30(1.12)	32.04(1.06)	1.23(0.04)	8.02(1.24)	5.02(1.45)	0.63(0.30)	1.15(0.35)	65.10(1.45)	12.70(1.12)
522071	31.05(1.80)	27.72(1.05)	31.96(1.91)	1.30(0.01)	6.96(1.80)	3.39(1.45)	0.49(0.15)	1.15(0.01)	76.20(0.94)	14.67(0.28)
Bo5	36.38(1.29)	27.69(1.29)	31.09(1.37)	1.23(0.04)	8.08(0.90)	4.40(0.70)	0.54(0.06)	1.26(0.29)	68.40(1.26)	19.58(1.96)
Bo9	36.30(1.56)	28.56(1.16)	31.18(1.32)	1.19(0.17)	9.74(1.30)	4.17(0.78)	0.43(0.26)	1.63(0.38)	70.30(0.88)	18.58(1.09)
Chuan	36.30(1.86)	29.51(1.23)	31.39(1.31)	1.14(0.04)	8.12(1.19)	4.43(0.89)	0.55(0.03)	1.41(0.40)	65.90(1.00)	15.88(1.82)
Deng-10	36.13(1.61)	32.73(1.27)	33.33(1.60)	1.03(0.05)	8.24(1.97)	3.87(1.73)	0.47(0.17)	1.24(0.34)	70.25(0.84)	18.48(1.85)
Du-7	36.13(1.88)	29.90(1.22)	29.50(1.03)	1.12(0.02)	8.40(1.66)	4.30(1.33)	0.51(0.41)	1.20(0.43)	68.10(0.43)	16.20(0.41)
Hu-3	36.00(1.39)	30.83(1.45)	32.01(1.76)	1.09(0.42)	10.39(1.41)	5.12(0.33)	0.49(0.14)	1.24(0.33)	67.47(0.09)	18.65(1.77)
Jiang	35.57(1.57)	29.88(1.58)	33.00(1.03)	1.12(0.08)	9.37(1.22)	4.58(0.74)	0.49(0.26)	1.79(0.32)	63.20(1.44)	21.06(0.67)
Jiang-11	35.50(1.57)	28.10(1.41)	29.74(1.37)	1.19(0.14)	7.99(1.68)	3.36(0.54)	0.42(0.06)	1.49(0.25)	67.05(0.56)	18.19(1.84)
Laogl	35.50(1.08)	29.87(1.95)	32.48(1.71)	1.11(0.11)	9.42(1.69)	5.07(0.51)	0.54(0.11)	1.30(0.45)	70.02(0.14)	20.32(1.15)
Rao-sui	33.98(1.71)	26.45(1.92)	29.65(1.56)	1.21(0.08)	7.91(1.99)	4.01(1.01)	0.51(0.34)	1.30(0.12)	65.60(0.59)	17.09(1.32)
SunShiQing	32.80(1.13)	33.03(1.62)	33.28(1.27)	0.93(0.01)	11.11(1.06)	5.85(0.83)	0.53(0.26)	1.16(0.08)	70.08(0.13)	22.41(1.17)
Xusong-4	32.30(1.93)	28.88(1.64)	30.48(1.53)	1.00(0.03)	6.91(1.96)	3.39(1.26)	0.49(0.28)	1.34(0.29)	70.32(0.11)	19.97(1.22)
Tiechuan	32.70(1.75)	28.17(1.27)	30.03(1.64)	1.08(0.08)	7.30(1.99)	4.24(1.49)	0.58(0.02)	0.76(0.30)	75.05(1.99)	16.23(0.96)
Liuwu	34.98(1.42)	29.94(1.73)	30.65(1.08)	1.09(0.08)	8.67(1.27)	4.86(1.03)	0.56(0.04)	1.35(0.38)	70.08(1.73)	15.84(0.52)
Liu10	35.38(1.93)	30.80(1.34)	32.60(1.37)	1.07(0.06)	10.7(1.36)	5.70(1.34)	0.53(0.01)	0.80(0.21)	69.00(0.15)	18.50(0.91)
Liu11	35.29(1.32)	29.66(1.72)	34.83(1.54)	1.11(0.12)	11.09(1.77)	4.82(0.71)	0.43(0.20)	1.67(0.15)	67.81(1.29)	13.94(1.43)
Liu-15	35.16(1.19)	29.23(1.58)	32.75(1.06)	1.13(0.14)	8.57(1.23)	5.32(0.68)	0.62(0.27)	0.98(0.48)	64.33(1.64)	27.97(0.36)
Liu16	26.17(1.48)	27.51(1.26)	29.35(1.01)	1.20(0.10)	8.61(1.18)	3.69(0.10)	0.43(0.11)	1.79(0.23)	75.40(1.79)	16.91(0.15)
Liu-17	35.04(1.06)	27.84(1.17)	30.24(1.08)	1.18(0.06)	8.60(1.47)	3.62(1.44)	0.42(0.12)	1.34(0.37)	64.30(1.23)	17.87(1.81)
Liu19	35.03(1.93)	32.93(1.33)	35.74(1.59)	1.00(0.10)	10.39(1.31)	5.78(1.51)	0.56(0.44)	1.30(0.36)	62.50(1.93)	18.99(0.46)
Liu	35.40(1.53)	30.68(1.62)	33.28(1.31)	1.08(0.33)	11.11(1.31)	5.85(0.33)	0.53(0.04)	1.16(0.33)	70.08(0.42)	22.41(0.44)
Qian-1	34.74(1.92)	27.76(1.55)	30.53(1.29)	1.17(0.04)	11.34(0.87)	5.16(0.43)	0.46(0.05)	1.25(0.23)	68.90(0.59)	18.90(0.62)
Qian2-2.1	34.67(1.66)	32.06(1.19)	35.45(1.69)	1.01(0.03)	5.89(1.11)	3.68(0.65)	0.62(0.38)	0.89(0.40)	71.47(0.23)	16.39(1.75)
Qian2-2.2	34.52(2.34)	28.85(1.58)	32.31(1.01)	1.12(0.07)	8.10(1.53)	4.23(0.52)	0.52(0.19)	1.12(0.19)	63.31(0.72)	13.73(0.27)
Qian-5	21.88(1.16)	32.20(1.01)	35.50(1.62)	1.00(0.09)	8.40(1.82)	4.30(0.70)	0.51(0.06)	1.10(0.30)	68.10(1.98)	16.20(1.22)
Qian7	34.39(2.57)	28.67(1.86)	29.28(1.64)	1.12(0.14)	5.76(1.75)	3.53(0.31)	0.61(0.18)	0.81(0.18)	70.09(0.24)	14.93(1.13)
Qiaosui	34.14(1.64)	31.95(1.92)	34.57(1.37)	1.01(0.09)	9.63(1.67)	5.28(0.69)	0.55(0.14)	0.92(0.45)	62.43(1.63)	27.18(1.69)
Qiaowu	34.09(1.73)	27.41(1.07)	29.95(1.05)	1.17(0.11)	6.63(1.93)	3.34(1.19)	0.50(0.17)	1.26(0.39)	67.06(1.06)	19.41(0.44)
Shui-12	33.68(1.96)	27.11(2.08)	27.32(2.23)	1.18(0.11)	6.16(1.42)	3.67(0.86)	0.60(0.17)	1.30(0.18)	72.00(1.05)	16.38(0.49)
Shui15	33.60(1.47)	27.99(0.77)	28.43(0.70)	1.13(0.03)	7.82(1.62)	3.53(1.49)	0.45(0.22)	1.53(0.25)	70.07(1.11)	12.46(0.91)
Shui-18	33.59(1.57)	27.99(1.18)	28.43(0.86)	1.13(0.08)	7.82(1.39)	3.53(0.75)	0.45(0.29)	1.53(0.29)	63.24(0.36)	11.47(0.61)
Shui2	33.52(1.26)	30.31(1.08)	32.74(1.29)	1.05(0.10)	7.48(1.25)	4.76(0.51)	0.64(0.37)	0.86(0.23)	70.07(0.29)	18.95(0.93)
Shui20	33.46(1.21)	22.97(1.27)	26.83(1.72)	1.38(0.08)	5.04(1.19)	2.86(0.62)	0.57(0.02)	1.45(0.20)	75.00(1.11)	10.77(1.31)
Shui21	33.06(1.08)	24.61(1.73)	30.20(1.98)	1.28(0.03)	9.45(1.09)	2.93(1.32)	0.31(0.27)	2.16(0.34)	67.30(0.77)	19.67(1.18)
Shui24	33.03(1.19)	28.02(1.95)	30.07(1.39)	1.13(0.14)	7.24(1.21)	3.74(1.48)	0.52(0.11)	1.44(0.30)	65.60(0.85)	16.50(1.04)
Shui28	33.00(1.26)	29.03(1.73)	30.13(1.39)	1.09(0.16)	8.43(1.48)	4.56(0.92)	0.54(0.49)	1.38(0.27)	66.05(0.09)	15.28(0.99)
Shui31	32.99(1.97)	29.60(2.48)	31.00(2.23)	1.06(0.06)	8.20(1.06)	4.30(1.30)	0.52(0.26)	1.20(0.14)	64.00(0.92)	22.30(1.85)
Shui33	32.98(1.14)	29.11(1.35)	30.33(1.19)	1.08(0.17)	7.25(1.23)	3.07(0.94)	0.42(0.45)	1.34(0.10)	63.50(0.89)	16.70(0.65)
Shui-4	32.95(1.69)	27.30(1.84)	31.72(1.22)	1.14(0.16)	8.96(1.43)	4.14(0.85)	0.46(0.28)	1.35(0.34)	76.10(0.32)	15.20(1.58)
Shui8	32.94(1.89)	29.12(1.72)	32.59(1.83)	1.05(0.09)	10.52(1.54)	4.85(0.75)	0.46(0.27)	1.65(0.37)	65.71(0.99)	22.12(1.24)
Shen-12	33.91(1.77)	29.02(1.79)	29.75(1.61)	1.11(0.04)	7.48(1.45)	3.84(1.04)	0.51(0.18)	1.41(0.14)	68.66(1.73)	21.33(1.15)
Shen-4	33.74(1.61)	30.81(1.97)	31.37(1.69)	1.04(0.05)	6.74(1.98)	3.05(1.64)	0.45(0.20)	1.19(0.25)	63.50(0.41)	20.69(1.73)
Wang	32.58(1.18)	21.73(1.51)	24.76(1.82)	1.37(0.07)	5.43(1.71)	2.19(1.16)	0.40(0.22)	1.87(0.42)	68.30(1.24)	17.83(0.86)
Wang-2	32.43(1.27)	24.38(1.96)	27.20(1.87)	1.21(0.05)	6.01(1.57)	2.63(1.21)	0.44(0.25)	0.82(0.38)	71.20(0.02)	16.84(0.31)
Wangsui	32.31(1.43)	24.38(1.83)	27.20(1.19)	1.21(0.14)	6.01(1.56)	3.46(0.52)	0.58(0.32)	0.94(0.03)	71.16(0.04)	16.76(0.75)
Yuanpan-12	32.25(1.82)	26.62(1.22)	29.79(1.56)	1.04(0.04)	6.52(1.65)	3.16(0.84)	0.48(0.08)	0.98(0.22)	67.57(0.88)	26.07(0.92)
Yuanpan-13	32.23(1.12)	25.71(1.87)	25.14(2.33)	1.04(0.09)	4.25(1.60)	2.54(0.76)	0.60(0.13)	0.70(0.38)	60.93(0.47)	24.90(0.15)
Yuanpan-14	11.80(1.62)	27.07(1.48)	26.84(1.65)	0.97(0.07)	6.00(1.48)	2.91(0.54)	0.49(0.04)	1.42(0.22)	73.50(0.58)	13.89(1.51)
Zhang-02	32.20(1.24)	21.13(1.21)	23.56(1.33)	1.04(0.12)	3.19(1.84)	1.69(1.32)	0.53(0.06)	0.79(0.36)	73.20(1.00)	17.94(1.07)
Zhangsui	11.60(1.39)	25.12(1.11)	30.65(1.71)	0.46(0.10)	5.15(1.11)	2.67(1.04)	0.52(0.45)	1.25(0.45)	69.80(0.78)	19.80(0.71)
Zhang06	32.12(1.11)	25.30(1.04)	30.78(1.26)	0.47(0.06)	5.20(1.16)	2.89(1.18)	0.56(0.09)	1.32(0.39)	65.90(0.35)	20.03(0.16)
Average	34.07(4.90)	29.69(2.95)	32.07(3.21)	1.15(0.14)	9.30(2.54)	4.75(1.40)	0.51(0.06)	1.28(0.29)	67.57(4.11)	19.05(4.06)
Max	44.67	37.11	40.6	1.46	15.63	8.86	0.68	2.16	76.2	30.1
Min	11.6	21.13	23.56	0.46	3.19	1.69	0.31	0.7	58.34	10.77
Media	33.98	29.87	31.77	1.14	8.96	4.59	0.51	1.25	68.1	18.58
CV	0.14	0.1	0.1	0.12	0.27	0.29	0.12	0.22	0.06	0.21

## Sheet: Table S3
Supplementary Table S3 | The information and annotation of SNPs detected in 101 walnut accessions
Category		Number of SNPs
Total		10930190
Upstream		617950
Exonic	Missense	0
	Stop gain	8807
	Stop loss	1234
	Synonymous	165065
	Non-synonymous	247615
Intronic		1584250
Splicing		2761
Downstream		627582
Upstream/Downstream		41866
Intergenic		7632645

## Sheet: Table S4
Supplementary Table S4 | Transcriptome data corresponds to the full name of the organization
Order	Tissues	Abbreviation	Collection date	Reference
1	Fruit immature	IF6	SRR1068167	Chakraborty, S. et al. 2016
2	Pistillate flower	FL3	SRR1068421
3	Pistillate flower	FL6	SRR1068422
4	Embryo	EM8	SRR1068174
5	Somatic embryo	SE7	SRR1068163
6	Vegetative bud	VB5	SRR1067931
7	Callus exterior	CE5	SRR1067941
8	Catkins	CK3	SRR1068161
9	Hull cortex	HC2	SRR1068171
10	Hull dehiscing	HU3	SRR1068175
11	Hull immature	HL6	SRR1068168
12	Hull peel	HP3	SRR1068170
13	Leaf young	LY2	SRR1067933
14	Leaf young	LY7	SRR1068437
15	Leaf mature	LE5	SRR1068166
16	Root	RT6	SRR1067935
17	Walnut green leaf	GL1	SRR13114292	Li et al. 2018
18			SRR13114293
19			SRR13114294
20	Walnut green leaf	GL2	SRR13114316
21			SRR13114317
22			SRR13114318
23	Walnut green leaf	GL3	SRR13114322
24			SRR13114323
25			SRR13114324
26	Walnut green Husk	HU1	SRR13114304
27			SRR13114305
28			SRR13114306
29	Walnut green Husk	HU2	SRR13114310
30			SRR13114311
31			SRR13114312
32	Walnut green Husk	HU3	SRR13114325
33			SRR13114326
34			SRR13114327
				v

## Sheet: Table S5
Supplementary Table S5 | Sample information for qRT-PCR expression levels of JrPXC1 gene between walnut shell and husk.
Data	Species	Organ	Samples	Geographic location	Collector	Tools	Preservation method
2021-05-13	Juglans regia. L	Nut	10	Northwest University campus,Xi'an,China	Peng-Peng Chen	High branch shears	Liquid nitrogen
2021-05-31	Juglans regia. L	Nut	10	Northwest University campus,Xi'an,China	Peng-Peng Chen,Jiang-Tao Wang	High branch shears	Liquid nitrogen
2021-07-07	Juglans regia. L	Nut	10	Northwest University campus,Xi'an,China	Peng-Peng Chen,Jiang-Tao Wang	High branch shears	Liquid nitrogen

## Sheet: Table S6
Supplementary Table S6 | The phenotypes with significant SNP information obtained by GWAS
sigIndex(Signal	chr	start	end	length_Signal	num_snp	peakPOS	ref	alt	maf	peak_value	peak_Effect	transcript_ID	gene_start	gene_end	gene_length(bp)	distance(bp)	sig_snp_num	pos;distance;ref;alt;maf;p_value;snp_effective
ST (Shell thickness)
1	chr1	6212882	6412904	200023	6	6312882	G	A	0.197802	6.15565	intergenic(JreChr01G13670(dist=24131),JreChr01G13672(dist=16153))	JreChr01G13662.mrna1	6209416	6223138	13723	89744	6	6312882;89744;G;A;0.197802197802198;6.15565176485982;intergenic,JreChr01G13670(dist=24131),JreChr01G13672(dist=16153)	6312891;89753;C;T;0.21264367816092;5.99833507034939;intergenic,JreChr01G13670(dist=24140),JreChr01G13672(dist=16144)	6312892;89754;T;G;0.21264367816092;5.99833507034939;intergenic,JreChr01G13670(dist=24141),JreChr01G13672(dist=16143)	6312900;89762;T;C;0.229885057471264;5.76951710279424;intergenic,JreChr01G13670(dist=24149),JreChr01G13672(dist=16135)	6312903;89765;G;A;0.227272727272727;5.58039298298805;intergenic,JreChr01G13670(dist=24152),JreChr01G13672(dist=16132)	6312904;89766;A;G;0.227272727272727;5.58039298298805;intergenic,JreChr01G13670(dist=24153),JreChr01G13672(dist=16131)
1	chr1	6212882	6412904	200023	6	6312882	G	A	0.197802	6.15565	intergenic(JreChr01G13670(dist=24131),JreChr01G13672(dist=16153))	JreChr01G13663.mrna1	6225800	6226174	375	86708	6	6312882;86708;G;A;0.197802197802198;6.15565176485982;intergenic,JreChr01G13670(dist=24131),JreChr01G13672(dist=16153)	6312891;86717;C;T;0.21264367816092;5.99833507034939;intergenic,JreChr01G13670(dist=24140),JreChr01G13672(dist=16144)	6312892;86718;T;G;0.21264367816092;5.99833507034939;intergenic,JreChr01G13670(dist=24141),JreChr01G13672(dist=16143)	6312900;86726;T;C;0.229885057471264;5.76951710279424;intergenic,JreChr01G13670(dist=24149),JreChr01G13672(dist=16135)	6312903;86729;G;A;0.227272727272727;5.58039298298805;intergenic,JreChr01G13670(dist=24152),JreChr01G13672(dist=16132)	6312904;86730;A;G;0.227272727272727;5.58039298298805;intergenic,JreChr01G13670(dist=24153),JreChr01G13672(dist=16131)
1	chr1	6212882	6412904	200023	6	6312882	G	A	0.197802	6.15565	intergenic(JreChr01G13670(dist=24131),JreChr01G13672(dist=16153))	JreChr01G13665.mrna1	6234744	6242327	7584	70555	6	6312882;70555;G;A;0.197802197802198;6.15565176485982;intergenic,JreChr01G13670(dist=24131),JreChr01G13672(dist=16153)	6312891;70564;C;T;0.21264367816092;5.99833507034939;intergenic,JreChr01G13670(dist=24140),JreChr01G13672(dist=16144)	6312892;70565;T;G;0.21264367816092;5.99833507034939;intergenic,JreChr01G13670(dist=24141),JreChr01G13672(dist=16143)	6312900;70573;T;C;0.229885057471264;5.76951710279424;intergenic,JreChr01G13670(dist=24149),JreChr01G13672(dist=16135)	6312903;70576;G;A;0.227272727272727;5.58039298298805;intergenic,JreChr01G13670(dist=24152),JreChr01G13672(dist=16132)	6312904;70577;A;G;0.227272727272727;5.58039298298805;intergenic,JreChr01G13670(dist=24153),JreChr01G13672(dist=16131)
1	chr1	6212882	6412904	200023	6	6312882	G	A	0.197802	6.15565	intergenic(JreChr01G13670(dist=24131),JreChr01G13672(dist=16153))	JreChr01G13666.mrna1	6250690	6252262	1573	60620	6	6312882;60620;G;A;0.197802197802198;6.15565176485982;intergenic,JreChr01G13670(dist=24131),JreChr01G13672(dist=16153)	6312891;60629;C;T;0.21264367816092;5.99833507034939;intergenic,JreChr01G13670(dist=24140),JreChr01G13672(dist=16144)	6312892;60630;T;G;0.21264367816092;5.99833507034939;intergenic,JreChr01G13670(dist=24141),JreChr01G13672(dist=16143)	6312900;60638;T;C;0.229885057471264;5.76951710279424;intergenic,JreChr01G13670(dist=24149),JreChr01G13672(dist=16135)	6312903;60641;G;A;0.227272727272727;5.58039298298805;intergenic,JreChr01G13670(dist=24152),JreChr01G13672(dist=16132)	6312904;60642;A;G;0.227272727272727;5.58039298298805;intergenic,JreChr01G13670(dist=24153),JreChr01G13672(dist=16131)
1	chr1	6212882	6412904	200023	6	6312882	G	A	0.197802	6.15565	intergenic(JreChr01G13670(dist=24131),JreChr01G13672(dist=16153))	JreChr01G13667.mrna1	6253315	6253711	397	59171	6	6312882;59171;G;A;0.197802197802198;6.15565176485982;intergenic,JreChr01G13670(dist=24131),JreChr01G13672(dist=16153)	6312891;59180;C;T;0.21264367816092;5.99833507034939;intergenic,JreChr01G13670(dist=24140),JreChr01G13672(dist=16144)	6312892;59181;T;G;0.21264367816092;5.99833507034939;intergenic,JreChr01G13670(dist=24141),JreChr01G13672(dist=16143)	6312900;59189;T;C;0.229885057471264;5.76951710279424;intergenic,JreChr01G13670(dist=24149),JreChr01G13672(dist=16135)	6312903;59192;G;A;0.227272727272727;5.58039298298805;intergenic,JreChr01G13670(dist=24152),JreChr01G13672(dist=16132)	6312904;59193;A;G;0.227272727272727;5.58039298298805;intergenic,JreChr01G13670(dist=24153),JreChr01G13672(dist=16131)
1	chr1	6212882	6412904	200023	6	6312882	G	A	0.197802	6.15565	intergenic(JreChr01G13670(dist=24131),JreChr01G13672(dist=16153))	JreChr01G13668.mrna1	6256224	6256520	297	56362	6	6312882;56362;G;A;0.197802197802198;6.15565176485982;intergenic,JreChr01G13670(dist=24131),JreChr01G13672(dist=16153)	6312891;56371;C;T;0.21264367816092;5.99833507034939;intergenic,JreChr01G13670(dist=24140),JreChr01G13672(dist=16144)	6312892;56372;T;G;0.21264367816092;5.99833507034939;intergenic,JreChr01G13670(dist=24141),JreChr01G13672(dist=16143)	6312900;56380;T;C;0.229885057471264;5.76951710279424;intergenic,JreChr01G13670(dist=24149),JreChr01G13672(dist=16135)	6312903;56383;G;A;0.227272727272727;5.58039298298805;intergenic,JreChr01G13670(dist=24152),JreChr01G13672(dist=16132)	6312904;56384;A;G;0.227272727272727;5.58039298298805;intergenic,JreChr01G13670(dist=24153),JreChr01G13672(dist=16131)
1	chr1	6212882	6412904	200023	6	6312882	G	A	0.197802	6.15565	intergenic(JreChr01G13670(dist=24131),JreChr01G13672(dist=16153))	JreChr01G13669.mrna1	6256791	6265859	9069	47023	6	6312882;47023;G;A;0.197802197802198;6.15565176485982;intergenic,JreChr01G13670(dist=24131),JreChr01G13672(dist=16153)	6312891;47032;C;T;0.21264367816092;5.99833507034939;intergenic,JreChr01G13670(dist=24140),JreChr01G13672(dist=16144)	6312892;47033;T;G;0.21264367816092;5.99833507034939;intergenic,JreChr01G13670(dist=24141),JreChr01G13672(dist=16143)	6312900;47041;T;C;0.229885057471264;5.76951710279424;intergenic,JreChr01G13670(dist=24149),JreChr01G13672(dist=16135)	6312903;47044;G;A;0.227272727272727;5.58039298298805;intergenic,JreChr01G13670(dist=24152),JreChr01G13672(dist=16132)	6312904;47045;A;G;0.227272727272727;5.58039298298805;intergenic,JreChr01G13670(dist=24153),JreChr01G13672(dist=16131)
1	chr1	6212882	6412904	200023	6	6312882	G	A	0.197802	6.15565	intergenic(JreChr01G13670(dist=24131),JreChr01G13672(dist=16153))	JreChr01G13670.mrna1	6285789	6288751	2963	24131	6	6312882;24131;G;A;0.197802197802198;6.15565176485982;intergenic,JreChr01G13670(dist=24131),JreChr01G13672(dist=16153)	6312891;24140;C;T;0.21264367816092;5.99833507034939;intergenic,JreChr01G13670(dist=24140),JreChr01G13672(dist=16144)	6312892;24141;T;G;0.21264367816092;5.99833507034939;intergenic,JreChr01G13670(dist=24141),JreChr01G13672(dist=16143)	6312900;24149;T;C;0.229885057471264;5.76951710279424;intergenic,JreChr01G13670(dist=24149),JreChr01G13672(dist=16135)	6312903;24152;G;A;0.227272727272727;5.58039298298805;intergenic,JreChr01G13670(dist=24152),JreChr01G13672(dist=16132)	6312904;24153;A;G;0.227272727272727;5.58039298298805;intergenic,JreChr01G13670(dist=24153),JreChr01G13672(dist=16131)
1	chr1	6212882	6412904	200023	6	6312882	G	A	0.197802	6.15565	intergenic(JreChr01G13670(dist=24131),JreChr01G13672(dist=16153))	JreChr01G13672.mrna1	6329035	6329247	213	-16153	6	6312882;-16153;G;A;0.197802197802198;6.15565176485982;intergenic,JreChr01G13670(dist=24131),JreChr01G13672(dist=16153)	6312891;-16144;C;T;0.21264367816092;5.99833507034939;intergenic,JreChr01G13670(dist=24140),JreChr01G13672(dist=16144)	6312892;-16143;T;G;0.21264367816092;5.99833507034939;intergenic,JreChr01G13670(dist=24141),JreChr01G13672(dist=16143)	6312900;-16135;T;C;0.229885057471264;5.76951710279424;intergenic,JreChr01G13670(dist=24149),JreChr01G13672(dist=16135)	6312903;-16132;G;A;0.227272727272727;5.58039298298805;intergenic,JreChr01G13670(dist=24152),JreChr01G13672(dist=16132)	6312904;-16131;A;G;0.227272727272727;5.58039298298805;intergenic,JreChr01G13670(dist=24153),JreChr01G13672(dist=16131)
1	chr1	6212882	6412904	200023	6	6312882	G	A	0.197802	6.15565	intergenic(JreChr01G13670(dist=24131),JreChr01G13672(dist=16153))	JreChr01G13673.mrna1	6334255	6338887	4633	-21373	6	6312882;-21373;G;A;0.197802197802198;6.15565176485982;intergenic,JreChr01G13670(dist=24131),JreChr01G13672(dist=16153)	6312891;-21364;C;T;0.21264367816092;5.99833507034939;intergenic,JreChr01G13670(dist=24140),JreChr01G13672(dist=16144)	6312892;-21363;T;G;0.21264367816092;5.99833507034939;intergenic,JreChr01G13670(dist=24141),JreChr01G13672(dist=16143)	6312900;-21355;T;C;0.229885057471264;5.76951710279424;intergenic,JreChr01G13670(dist=24149),JreChr01G13672(dist=16135)	6312903;-21352;G;A;0.227272727272727;5.58039298298805;intergenic,JreChr01G13670(dist=24152),JreChr01G13672(dist=16132)	6312904;-21351;A;G;0.227272727272727;5.58039298298805;intergenic,JreChr01G13670(dist=24153),JreChr01G13672(dist=16131)
1	chr1	6212882	6412904	200023	6	6312882	G	A	0.197802	6.15565	intergenic(JreChr01G13670(dist=24131),JreChr01G13672(dist=16153))	JreChr01G13675.mrna1	6365202	6372976	7775	-52320	6	6312882;-52320;G;A;0.197802197802198;6.15565176485982;intergenic,JreChr01G13670(dist=24131),JreChr01G13672(dist=16153)	6312891;-52311;C;T;0.21264367816092;5.99833507034939;intergenic,JreChr01G13670(dist=24140),JreChr01G13672(dist=16144)	6312892;-52310;T;G;0.21264367816092;5.99833507034939;intergenic,JreChr01G13670(dist=24141),JreChr01G13672(dist=16143)	6312900;-52302;T;C;0.229885057471264;5.76951710279424;intergenic,JreChr01G13670(dist=24149),JreChr01G13672(dist=16135)	6312903;-52299;G;A;0.227272727272727;5.58039298298805;intergenic,JreChr01G13670(dist=24152),JreChr01G13672(dist=16132)	6312904;-52298;A;G;0.227272727272727;5.58039298298805;intergenic,JreChr01G13670(dist=24153),JreChr01G13672(dist=16131)
1	chr1	6212882	6412904	200023	6	6312882	G	A	0.197802	6.15565	intergenic(JreChr01G13670(dist=24131),JreChr01G13672(dist=16153))	JreChr01G13676.mrna1	6373805	6374353	549	-60923	6	6312882;-60923;G;A;0.197802197802198;6.15565176485982;intergenic,JreChr01G13670(dist=24131),JreChr01G13672(dist=16153)	6312891;-60914;C;T;0.21264367816092;5.99833507034939;intergenic,JreChr01G13670(dist=24140),JreChr01G13672(dist=16144)	6312892;-60913;T;G;0.21264367816092;5.99833507034939;intergenic,JreChr01G13670(dist=24141),JreChr01G13672(dist=16143)	6312900;-60905;T;C;0.229885057471264;5.76951710279424;intergenic,JreChr01G13670(dist=24149),JreChr01G13672(dist=16135)	6312903;-60902;G;A;0.227272727272727;5.58039298298805;intergenic,JreChr01G13670(dist=24152),JreChr01G13672(dist=16132)	6312904;-60901;A;G;0.227272727272727;5.58039298298805;intergenic,JreChr01G13670(dist=24153),JreChr01G13672(dist=16131)
1	chr1	6212882	6412904	200023	6	6312882	G	A	0.197802	6.15565	intergenic(JreChr01G13670(dist=24131),JreChr01G13672(dist=16153))	JreChr01G13677.mrna1	6375487	6379844	4358	-62605	6	6312882;-62605;G;A;0.197802197802198;6.15565176485982;intergenic,JreChr01G13670(dist=24131),JreChr01G13672(dist=16153)	6312891;-62596;C;T;0.21264367816092;5.99833507034939;intergenic,JreChr01G13670(dist=24140),JreChr01G13672(dist=16144)	6312892;-62595;T;G;0.21264367816092;5.99833507034939;intergenic,JreChr01G13670(dist=24141),JreChr01G13672(dist=16143)	6312900;-62587;T;C;0.229885057471264;5.76951710279424;intergenic,JreChr01G13670(dist=24149),JreChr01G13672(dist=16135)	6312903;-62584;G;A;0.227272727272727;5.58039298298805;intergenic,JreChr01G13670(dist=24152),JreChr01G13672(dist=16132)	6312904;-62583;A;G;0.227272727272727;5.58039298298805;intergenic,JreChr01G13670(dist=24153),JreChr01G13672(dist=16131)
1	chr1	6212882	6412904	200023	6	6312882	G	A	0.197802	6.15565	intergenic(JreChr01G13670(dist=24131),JreChr01G13672(dist=16153))	JreChr01G13678.mrna1	6381783	6382341	559	-68901	6	6312882;-68901;G;A;0.197802197802198;6.15565176485982;intergenic,JreChr01G13670(dist=24131),JreChr01G13672(dist=16153)	6312891;-68892;C;T;0.21264367816092;5.99833507034939;intergenic,JreChr01G13670(dist=24140),JreChr01G13672(dist=16144)	6312892;-68891;T;G;0.21264367816092;5.99833507034939;intergenic,JreChr01G13670(dist=24141),JreChr01G13672(dist=16143)	6312900;-68883;T;C;0.229885057471264;5.76951710279424;intergenic,JreChr01G13670(dist=24149),JreChr01G13672(dist=16135)	6312903;-68880;G;A;0.227272727272727;5.58039298298805;intergenic,JreChr01G13670(dist=24152),JreChr01G13672(dist=16132)	6312904;-68879;A;G;0.227272727272727;5.58039298298805;intergenic,JreChr01G13670(dist=24153),JreChr01G13672(dist=16131)
1	chr1	6212882	6412904	200023	6	6312882	G	A	0.197802	6.15565	intergenic(JreChr01G13670(dist=24131),JreChr01G13672(dist=16153))	JreChr01G13679.mrna1	6383581	6385828	2248	-70699	6	6312882;-70699;G;A;0.197802197802198;6.15565176485982;intergenic,JreChr01G13670(dist=24131),JreChr01G13672(dist=16153)	6312891;-70690;C;T;0.21264367816092;5.99833507034939;intergenic,JreChr01G13670(dist=24140),JreChr01G13672(dist=16144)	6312892;-70689;T;G;0.21264367816092;5.99833507034939;intergenic,JreChr01G13670(dist=24141),JreChr01G13672(dist=16143)	6312900;-70681;T;C;0.229885057471264;5.76951710279424;intergenic,JreChr01G13670(dist=24149),JreChr01G13672(dist=16135)	6312903;-70678;G;A;0.227272727272727;5.58039298298805;intergenic,JreChr01G13670(dist=24152),JreChr01G13672(dist=16132)	6312904;-70677;A;G;0.227272727272727;5.58039298298805;intergenic,JreChr01G13670(dist=24153),JreChr01G13672(dist=16131)
1	chr1	6212882	6412904	200023	6	6312882	G	A	0.197802	6.15565	intergenic(JreChr01G13670(dist=24131),JreChr01G13672(dist=16153))	JreChr01G13680.mrna1	6390040	6390681	642	-77158	6	6312882;-77158;G;A;0.197802197802198;6.15565176485982;intergenic,JreChr01G13670(dist=24131),JreChr01G13672(dist=16153)	6312891;-77149;C;T;0.21264367816092;5.99833507034939;intergenic,JreChr01G13670(dist=24140),JreChr01G13672(dist=16144)	6312892;-77148;T;G;0.21264367816092;5.99833507034939;intergenic,JreChr01G13670(dist=24141),JreChr01G13672(dist=16143)	6312900;-77140;T;C;0.229885057471264;5.76951710279424;intergenic,JreChr01G13670(dist=24149),JreChr01G13672(dist=16135)	6312903;-77137;G;A;0.227272727272727;5.58039298298805;intergenic,JreChr01G13670(dist=24152),JreChr01G13672(dist=16132)	6312904;-77136;A;G;0.227272727272727;5.58039298298805;intergenic,JreChr01G13670(dist=24153),JreChr01G13672(dist=16131)
1	chr1	6212882	6412904	200023	6	6312882	G	A	0.197802	6.15565	intergenic(JreChr01G13670(dist=24131),JreChr01G13672(dist=16153))	JreChr01G13681.mrna1	6392168	6392614	447	-79286	6	6312882;-79286;G;A;0.197802197802198;6.15565176485982;intergenic,JreChr01G13670(dist=24131),JreChr01G13672(dist=16153)	6312891;-79277;C;T;0.21264367816092;5.99833507034939;intergenic,JreChr01G13670(dist=24140),JreChr01G13672(dist=16144)	6312892;-79276;T;G;0.21264367816092;5.99833507034939;intergenic,JreChr01G13670(dist=24141),JreChr01G13672(dist=16143)	6312900;-79268;T;C;0.229885057471264;5.76951710279424;intergenic,JreChr01G13670(dist=24149),JreChr01G13672(dist=16135)	6312903;-79265;G;A;0.227272727272727;5.58039298298805;intergenic,JreChr01G13670(dist=24152),JreChr01G13672(dist=16132)	6312904;-79264;A;G;0.227272727272727;5.58039298298805;intergenic,JreChr01G13670(dist=24153),JreChr01G13672(dist=16131)
1	chr1	6212882	6412904	200023	6	6312882	G	A	0.197802	6.15565	intergenic(JreChr01G13670(dist=24131),JreChr01G13672(dist=16153))	JreChr01G13682.mrna1	6400217	6401056	840	-87335	6	6312882;-87335;G;A;0.197802197802198;6.15565176485982;intergenic,JreChr01G13670(dist=24131),JreChr01G13672(dist=16153)	6312891;-87326;C;T;0.21264367816092;5.99833507034939;intergenic,JreChr01G13670(dist=24140),JreChr01G13672(dist=16144)	6312892;-87325;T;G;0.21264367816092;5.99833507034939;intergenic,JreChr01G13670(dist=24141),JreChr01G13672(dist=16143)	6312900;-87317;T;C;0.229885057471264;5.76951710279424;intergenic,JreChr01G13670(dist=24149),JreChr01G13672(dist=16135)	6312903;-87314;G;A;0.227272727272727;5.58039298298805;intergenic,JreChr01G13670(dist=24152),JreChr01G13672(dist=16132)	6312904;-87313;A;G;0.227272727272727;5.58039298298805;intergenic,JreChr01G13670(dist=24153),JreChr01G13672(dist=16131)
2	chr1	16160909	16360909	200001	1	16260909	T	C	0.0663265	5.17496	intergenic(JreChr01G10457(dist=5816),JreChr01G10458(dist=17232))	JreChr01G10441.mrna1	16161741	16162122	382	98787	1	16260909;98787;T;C;0.0663265306122449;5.17496258415119;intergenic,JreChr01G10457(dist=5816),JreChr01G10458(dist=17232)
2	chr1	16160909	16360909	200001	1	16260909	T	C	0.0663265	5.17496	intergenic(JreChr01G10457(dist=5816),JreChr01G10458(dist=17232))	JreChr01G10442.mrna1	16168341	16169432	1092	91477	1	16260909;91477;T;C;0.0663265306122449;5.17496258415119;intergenic,JreChr01G10457(dist=5816),JreChr01G10458(dist=17232)
2	chr1	16160909	16360909	200001	1	16260909	T	C	0.0663265	5.17496	intergenic(JreChr01G10457(dist=5816),JreChr01G10458(dist=17232))	JreChr01G10443.mrna1	16170123	16172271	2149	88638	1	16260909;88638;T;C;0.0663265306122449;5.17496258415119;intergenic,JreChr01G10457(dist=5816),JreChr01G10458(dist=17232)
2	chr1	16160909	16360909	200001	1	16260909	T	C	0.0663265	5.17496	intergenic(JreChr01G10457(dist=5816),JreChr01G10458(dist=17232))	JreChr01G10445.mrna1	16175034	16176267	1234	84642	1	16260909;84642;T;C;0.0663265306122449;5.17496258415119;intergenic,JreChr01G10457(dist=5816),JreChr01G10458(dist=17232)
2	chr1	16160909	16360909	200001	1	16260909	T	C	0.0663265	5.17496	intergenic(JreChr01G10457(dist=5816),JreChr01G10458(dist=17232))	JreChr01G10446.mrna1	16186946	16187161	216	73748	1	16260909;73748;T;C;0.0663265306122449;5.17496258415119;intergenic,JreChr01G10457(dist=5816),JreChr01G10458(dist=17232)
2	chr1	16160909	16360909	200001	1	16260909	T	C	0.0663265	5.17496	intergenic(JreChr01G10457(dist=5816),JreChr01G10458(dist=17232))	JreChr01G10447.mrna1	16188047	16188397	351	72512	1	16260909;72512;T;C;0.0663265306122449;5.17496258415119;intergenic,JreChr01G10457(dist=5816),JreChr01G10458(dist=17232)
2	chr1	16160909	16360909	200001	1	16260909	T	C	0.0663265	5.17496	intergenic(JreChr01G10457(dist=5816),JreChr01G10458(dist=17232))	JreChr01G10448.mrna1	16188708	16189175	468	71734	1	16260909;71734;T;C;0.0663265306122449;5.17496258415119;intergenic,JreChr01G10457(dist=5816),JreChr01G10458(dist=17232)
2	chr1	16160909	16360909	200001	1	16260909	T	C	0.0663265	5.17496	intergenic(JreChr01G10457(dist=5816),JreChr01G10458(dist=17232))	JreChr01G10449.mrna1	16191282	16193119	1838	67790	1	16260909;67790;T;C;0.0663265306122449;5.17496258415119;intergenic,JreChr01G10457(dist=5816),JreChr01G10458(dist=17232)
2	chr1	16160909	16360909	200001	1	16260909	T	C	0.0663265	5.17496	intergenic(JreChr01G10457(dist=5816),JreChr01G10458(dist=17232))	JreChr01G10450.mrna1	16198030	16198503	474	62406	1	16260909;62406;T;C;0.0663265306122449;5.17496258415119;intergenic,JreChr01G10457(dist=5816),JreChr01G10458(dist=17232)
2	chr1	16160909	16360909	200001	1	16260909	T	C	0.0663265	5.17496	intergenic(JreChr01G10457(dist=5816),JreChr01G10458(dist=17232))	JreChr01G10451.mrna1	16220078	16222555	2478	38354	1	16260909;38354;T;C;0.0663265306122449;5.17496258415119;intergenic,JreChr01G10457(dist=5816),JreChr01G10458(dist=17232)
2	chr1	16160909	16360909	200001	1	16260909	T	C	0.0663265	5.17496	intergenic(JreChr01G10457(dist=5816),JreChr01G10458(dist=17232))	JreChr01G10452.mrna1	16227053	16228328	1276	32581	1	16260909;32581;T;C;0.0663265306122449;5.17496258415119;intergenic,JreChr01G10457(dist=5816),JreChr01G10458(dist=17232)
2	chr1	16160909	16360909	200001	1	16260909	T	C	0.0663265	5.17496	intergenic(JreChr01G10457(dist=5816),JreChr01G10458(dist=17232))	JreChr01G10453.mrna1	16237415	16237627	213	23282	1	16260909;23282;T;C;0.0663265306122449;5.17496258415119;intergenic,JreChr01G10457(dist=5816),JreChr01G10458(dist=17232)
2	chr1	16160909	16360909	200001	1	16260909	T	C	0.0663265	5.17496	intergenic(JreChr01G10457(dist=5816),JreChr01G10458(dist=17232))	JreChr01G10454.mrna1	16237829	16238278	450	22631	1	16260909;22631;T;C;0.0663265306122449;5.17496258415119;intergenic,JreChr01G10457(dist=5816),JreChr01G10458(dist=17232)
2	chr1	16160909	16360909	200001	1	16260909	T	C	0.0663265	5.17496	intergenic(JreChr01G10457(dist=5816),JreChr01G10458(dist=17232))	JreChr01G10456.mrna1	16248578	16249693	1116	11216	1	16260909;11216;T;C;0.0663265306122449;5.17496258415119;intergenic,JreChr01G10457(dist=5816),JreChr01G10458(dist=17232)
2	chr1	16160909	16360909	200001	1	16260909	T	C	0.0663265	5.17496	intergenic(JreChr01G10457(dist=5816),JreChr01G10458(dist=17232))	JreChr01G10457.mrna1	16250271	16255093	4823	5816	1	16260909;5816;T;C;0.0663265306122449;5.17496258415119;intergenic,JreChr01G10457(dist=5816),JreChr01G10458(dist=17232)
2	chr1	16160909	16360909	200001	1	16260909	T	C	0.0663265	5.17496	intergenic(JreChr01G10457(dist=5816),JreChr01G10458(dist=17232))	JreChr01G10458.mrna1	16278141	16278632	492	-17232	1	16260909;-17232;T;C;0.0663265306122449;5.17496258415119;intergenic,JreChr01G10457(dist=5816),JreChr01G10458(dist=17232)
2	chr1	16160909	16360909	200001	1	16260909	T	C	0.0663265	5.17496	intergenic(JreChr01G10457(dist=5816),JreChr01G10458(dist=17232))	JreChr01G10459.mrna1	16281376	16282666	1291	-20467	1	16260909;-20467;T;C;0.0663265306122449;5.17496258415119;intergenic,JreChr01G10457(dist=5816),JreChr01G10458(dist=17232)
2	chr1	16160909	16360909	200001	1	16260909	T	C	0.0663265	5.17496	intergenic(JreChr01G10457(dist=5816),JreChr01G10458(dist=17232))	JreChr01G10460.mrna1	16295918	16299095	3178	-35009	1	16260909;-35009;T;C;0.0663265306122449;5.17496258415119;intergenic,JreChr01G10457(dist=5816),JreChr01G10458(dist=17232)
2	chr1	16160909	16360909	200001	1	16260909	T	C	0.0663265	5.17496	intergenic(JreChr01G10457(dist=5816),JreChr01G10458(dist=17232))	JreChr01G10461.mrna1	16300224	16322596	22373	-39315	1	16260909;-39315;T;C;0.0663265306122449;5.17496258415119;intergenic,JreChr01G10457(dist=5816),JreChr01G10458(dist=17232)
2	chr1	16160909	16360909	200001	1	16260909	T	C	0.0663265	5.17496	intergenic(JreChr01G10457(dist=5816),JreChr01G10458(dist=17232))	JreChr01G10463.mrna1	16338361	16338858	498	-77452	1	16260909;-77452;T;C;0.0663265306122449;5.17496258415119;intergenic,JreChr01G10457(dist=5816),JreChr01G10458(dist=17232)
2	chr1	16160909	16360909	200001	1	16260909	T	C	0.0663265	5.17496	intergenic(JreChr01G10457(dist=5816),JreChr01G10458(dist=17232))	JreChr01G10464.mrna1	16352443	16353298	856	-91534	1	16260909;-91534;T;C;0.0663265306122449;5.17496258415119;intergenic,JreChr01G10457(dist=5816),JreChr01G10458(dist=17232)
3	chr1	43613969	43822419	208451	14	43720323	T	C	0.345	5.55801	intergenic(JreChr01G12554(dist=1604),JreChr01G12555(dist=10856))	JreChr01G12542.mrna1	43613657	43614352	696	105971	2	43713969;99617;C;T;0.323232323232323;5.00821479786815;intronic,JreChr01G12554	43714152;99800;T;C;0.34;5.07793608642816;intronic,JreChr01G12554
3	chr1	43613969	43822419	208451	14	43720323	T	C	0.345	5.55801	intergenic(JreChr01G12554(dist=1604),JreChr01G12555(dist=10856))	JreChr01G12543.mrna1	43616869	43619539	2671	100784	6	43713969;94430;C;T;0.323232323232323;5.00821479786815;intronic,JreChr01G12554	43714152;94613;T;C;0.34;5.07793608642816;intronic,JreChr01G12554	43715341;95802;C;T;0.34;5.07793608642816;intronic,JreChr01G12554	43715725;96186;G;A;0.290816326530612;5.02842785565401;intronic,JreChr01G12554	43716025;96486;C;T;0.343434343434343;5.04246827813451;intronic,JreChr01G12554	43717460;97921;T;A;0.34;5.07793608642816;intronic,JreChr01G12554
3	chr1	43613969	43822419	208451	14	43720323	T	C	0.345	5.55801	intergenic(JreChr01G12554(dist=1604),JreChr01G12555(dist=10856))	JreChr01G12544.mrna1	43622992	43623564	573	96759	14	43713969;90405;C;T;0.323232323232323;5.00821479786815;intronic,JreChr01G12554	43714152;90588;T;C;0.34;5.07793608642816;intronic,JreChr01G12554	43715341;91777;C;T;0.34;5.07793608642816;intronic,JreChr01G12554	43715725;92161;G;A;0.290816326530612;5.02842785565401;intronic,JreChr01G12554	43716025;92461;C;T;0.343434343434343;5.04246827813451;intronic,JreChr01G12554	43717460;93896;T;A;0.34;5.07793608642816;intronic,JreChr01G12554	43719672;96108;G;A;0.336633663366337;5.08581741869559;upstream,JreChr01G12554	43720120;96556;T;G;0.360824742268041;5.03366886227311;intergenic,JreChr01G12554(dist=1401),JreChr01G12555(dist=11059)	43720285;96721;G;A;0.355;5.1940500594263;intergenic,JreChr01G12554(dist=1566),JreChr01G12555(dist=10894)	43720323;96759;T;C;0.345;5.55801485563783;intergenic,JreChr01G12554(dist=1604),JreChr01G12555(dist=10856)	43721381;97817;C;G;0.343434343434343;5.21417193777574;intergenic,JreChr01G12554(dist=2662),JreChr01G12555(dist=9798)	43721526;97962;G;A;0.35;5.15409715193533;intergenic,JreChr01G12554(dist=2807),JreChr01G12555(dist=9653)	43722180;98616;C;G;0.34;5.07793608642816;intergenic,JreChr01G12554(dist=3461),JreChr01G12555(dist=8999)	43722419;98855;T;C;0.34;5.07793608642816;intergenic,JreChr01G12554(dist=3700),JreChr01G12555(dist=8760)
3	chr1	43613969	43822419	208451	14	43720323	T	C	0.345	5.55801	intergenic(JreChr01G12554(dist=1604),JreChr01G12555(dist=10856))	JreChr01G12545.mrna1	43625246	43628658	3413	91665	14	43713969;85311;C;T;0.323232323232323;5.00821479786815;intronic,JreChr01G12554	43714152;85494;T;C;0.34;5.07793608642816;intronic,JreChr01G12554	43715341;86683;C;T;0.34;5.07793608642816;intronic,JreChr01G12554	43715725;87067;G;A;0.290816326530612;5.02842785565401;intronic,JreChr01G12554	43716025;87367;C;T;0.343434343434343;5.04246827813451;intronic,JreChr01G12554	43717460;88802;T;A;0.34;5.07793608642816;intronic,JreChr01G12554	43719672;91014;G;A;0.336633663366337;5.08581741869559;upstream,JreChr01G12554	43720120;91462;T;G;0.360824742268041;5.03366886227311;intergenic,JreChr01G12554(dist=1401),JreChr01G12555(dist=11059)	43720285;91627;G;A;0.355;5.1940500594263;intergenic,JreChr01G12554(dist=1566),JreChr01G12555(dist=10894)	43720323;91665;T;C;0.345;5.55801485563783;intergenic,JreChr01G12554(dist=1604),JreChr01G12555(dist=10856)	43721381;92723;C;G;0.343434343434343;5.21417193777574;intergenic,JreChr01G12554(dist=2662),JreChr01G12555(dist=9798)	43721526;92868;G;A;0.35;5.15409715193533;intergenic,JreChr01G12554(dist=2807),JreChr01G12555(dist=9653)	43722180;93522;C;G;0.34;5.07793608642816;intergenic,JreChr01G12554(dist=3461),JreChr01G12555(dist=8999)	43722419;93761;T;C;0.34;5.07793608642816;intergenic,JreChr01G12554(dist=3700),JreChr01G12555(dist=8760)
3	chr1	43613969	43822419	208451	14	43720323	T	C	0.345	5.55801	intergenic(JreChr01G12554(dist=1604),JreChr01G12555(dist=10856))	JreChr01G12546.mrna1	43629708	43635685	5978	84638	14	43713969;78284;C;T;0.323232323232323;5.00821479786815;intronic,JreChr01G12554	43714152;78467;T;C;0.34;5.07793608642816;intronic,JreChr01G12554	43715341;79656;C;T;0.34;5.07793608642816;intronic,JreChr01G12554	43715725;80040;G;A;0.290816326530612;5.02842785565401;intronic,JreChr01G12554	43716025;80340;C;T;0.343434343434343;5.04246827813451;intronic,JreChr01G12554	43717460;81775;T;A;0.34;5.07793608642816;intronic,JreChr01G12554	43719672;83987;G;A;0.336633663366337;5.08581741869559;upstream,JreChr01G12554	43720120;84435;T;G;0.360824742268041;5.03366886227311;intergenic,JreChr01G12554(dist=1401),JreChr01G12555(dist=11059)	43720285;84600;G;A;0.355;5.1940500594263;intergenic,JreChr01G12554(dist=1566),JreChr01G12555(dist=10894)	43720323;84638;T;C;0.345;5.55801485563783;intergenic,JreChr01G12554(dist=1604),JreChr01G12555(dist=10856)	43721381;85696;C;G;0.343434343434343;5.21417193777574;intergenic,JreChr01G12554(dist=2662),JreChr01G12555(dist=9798)	43721526;85841;G;A;0.35;5.15409715193533;intergenic,JreChr01G12554(dist=2807),JreChr01G12555(dist=9653)	43722180;86495;C;G;0.34;5.07793608642816;intergenic,JreChr01G12554(dist=3461),JreChr01G12555(dist=8999)	43722419;86734;T;C;0.34;5.07793608642816;intergenic,JreChr01G12554(dist=3700),JreChr01G12555(dist=8760)
3	chr1	43613969	43822419	208451	14	43720323	T	C	0.345	5.55801	intergenic(JreChr01G12554(dist=1604),JreChr01G12555(dist=10856))	JreChr01G12547.mrna1	43654070	43659946	5877	60377	14	43713969;54023;C;T;0.323232323232323;5.00821479786815;intronic,JreChr01G12554	43714152;54206;T;C;0.34;5.07793608642816;intronic,JreChr01G12554	43715341;55395;C;T;0.34;5.07793608642816;intronic,JreChr01G12554	43715725;55779;G;A;0.290816326530612;5.02842785565401;intronic,JreChr01G12554	43716025;56079;C;T;0.343434343434343;5.04246827813451;intronic,JreChr01G12554	43717460;57514;T;A;0.34;5.07793608642816;intronic,JreChr01G12554	43719672;59726;G;A;0.336633663366337;5.08581741869559;upstream,JreChr01G12554	43720120;60174;T;G;0.360824742268041;5.03366886227311;intergenic,JreChr01G12554(dist=1401),JreChr01G12555(dist=11059)	43720285;60339;G;A;0.355;5.1940500594263;intergenic,JreChr01G12554(dist=1566),JreChr01G12555(dist=10894)	43720323;60377;T;C;0.345;5.55801485563783;intergenic,JreChr01G12554(dist=1604),JreChr01G12555(dist=10856)	43721381;61435;C;G;0.343434343434343;5.21417193777574;intergenic,JreChr01G12554(dist=2662),JreChr01G12555(dist=9798)	43721526;61580;G;A;0.35;5.15409715193533;intergenic,JreChr01G12554(dist=2807),JreChr01G12555(dist=9653)	43722180;62234;C;G;0.34;5.07793608642816;intergenic,JreChr01G12554(dist=3461),JreChr01G12555(dist=8999)	43722419;62473;T;C;0.34;5.07793608642816;intergenic,JreChr01G12554(dist=3700),JreChr01G12555(dist=8760)
3	chr1	43613969	43822419	208451	14	43720323	T	C	0.345	5.55801	intergenic(JreChr01G12554(dist=1604),JreChr01G12555(dist=10856))	JreChr01G12548.mrna1	43664862	43666232	1371	54091	14	43713969;47737;C;T;0.323232323232323;5.00821479786815;intronic,JreChr01G12554	43714152;47920;T;C;0.34;5.07793608642816;intronic,JreChr01G12554	43715341;49109;C;T;0.34;5.07793608642816;intronic,JreChr01G12554	43715725;49493;G;A;0.290816326530612;5.02842785565401;intronic,JreChr01G12554	43716025;49793;C;T;0.343434343434343;5.04246827813451;intronic,JreChr01G12554	43717460;51228;T;A;0.34;5.07793608642816;intronic,JreChr01G12554	43719672;53440;G;A;0.336633663366337;5.08581741869559;upstream,JreChr01G12554	43720120;53888;T;G;0.360824742268041;5.03366886227311;intergenic,JreChr01G12554(dist=1401),JreChr01G12555(dist=11059)	43720285;54053;G;A;0.355;5.1940500594263;intergenic,JreChr01G12554(dist=1566),JreChr01G12555(dist=10894)	43720323;54091;T;C;0.345;5.55801485563783;intergenic,JreChr01G12554(dist=1604),JreChr01G12555(dist=10856)	43721381;55149;C;G;0.343434343434343;5.21417193777574;intergenic,JreChr01G12554(dist=2662),JreChr01G12555(dist=9798)	43721526;55294;G;A;0.35;5.15409715193533;intergenic,JreChr01G12554(dist=2807),JreChr01G12555(dist=9653)	43722180;55948;C;G;0.34;5.07793608642816;intergenic,JreChr01G12554(dist=3461),JreChr01G12555(dist=8999)	43722419;56187;T;C;0.34;5.07793608642816;intergenic,JreChr01G12554(dist=3700),JreChr01G12555(dist=8760)
3	chr1	43613969	43822419	208451	14	43720323	T	C	0.345	5.55801	intergenic(JreChr01G12554(dist=1604),JreChr01G12555(dist=10856))	JreChr01G12549.mrna1	43676930	43687753	10824	32570	14	43713969;26216;C;T;0.323232323232323;5.00821479786815;intronic,JreChr01G12554	43714152;26399;T;C;0.34;5.07793608642816;intronic,JreChr01G12554	43715341;27588;C;T;0.34;5.07793608642816;intronic,JreChr01G12554	43715725;27972;G;A;0.290816326530612;5.02842785565401;intronic,JreChr01G12554	43716025;28272;C;T;0.343434343434343;5.04246827813451;intronic,JreChr01G12554	43717460;29707;T;A;0.34;5.07793608642816;intronic,JreChr01G12554	43719672;31919;G;A;0.336633663366337;5.08581741869559;upstream,JreChr01G12554	43720120;32367;T;G;0.360824742268041;5.03366886227311;intergenic,JreChr01G12554(dist=1401),JreChr01G12555(dist=11059)	43720285;32532;G;A;0.355;5.1940500594263;intergenic,JreChr01G12554(dist=1566),JreChr01G12555(dist=10894)	43720323;32570;T;C;0.345;5.55801485563783;intergenic,JreChr01G12554(dist=1604),JreChr01G12555(dist=10856)	43721381;33628;C;G;0.343434343434343;5.21417193777574;intergenic,JreChr01G12554(dist=2662),JreChr01G12555(dist=9798)	43721526;33773;G;A;0.35;5.15409715193533;intergenic,JreChr01G12554(dist=2807),JreChr01G12555(dist=9653)	43722180;34427;C;G;0.34;5.07793608642816;intergenic,JreChr01G12554(dist=3461),JreChr01G12555(dist=8999)	43722419;34666;T;C;0.34;5.07793608642816;intergenic,JreChr01G12554(dist=3700),JreChr01G12555(dist=8760)
3	chr1	43613969	43822419	208451	14	43720323	T	C	0.345	5.55801	intergenic(JreChr01G12554(dist=1604),JreChr01G12555(dist=10856))	JreChr01G12551.mrna1	43691810	43693114	1305	27209	14	43713969;20855;C;T;0.323232323232323;5.00821479786815;intronic,JreChr01G12554	43714152;21038;T;C;0.34;5.07793608642816;intronic,JreChr01G12554	43715341;22227;C;T;0.34;5.07793608642816;intronic,JreChr01G12554	43715725;22611;G;A;0.290816326530612;5.02842785565401;intronic,JreChr01G12554	43716025;22911;C;T;0.343434343434343;5.04246827813451;intronic,JreChr01G12554	43717460;24346;T;A;0.34;5.07793608642816;intronic,JreChr01G12554	43719672;26558;G;A;0.336633663366337;5.08581741869559;upstream,JreChr01G12554	43720120;27006;T;G;0.360824742268041;5.03366886227311;intergenic,JreChr01G12554(dist=1401),JreChr01G12555(dist=11059)	43720285;27171;G;A;0.355;5.1940500594263;intergenic,JreChr01G12554(dist=1566),JreChr01G12555(dist=10894)	43720323;27209;T;C;0.345;5.55801485563783;intergenic,JreChr01G12554(dist=1604),JreChr01G12555(dist=10856)	43721381;28267;C;G;0.343434343434343;5.21417193777574;intergenic,JreChr01G12554(dist=2662),JreChr01G12555(dist=9798)	43721526;28412;G;A;0.35;5.15409715193533;intergenic,JreChr01G12554(dist=2807),JreChr01G12555(dist=9653)	43722180;29066;C;G;0.34;5.07793608642816;intergenic,JreChr01G12554(dist=3461),JreChr01G12555(dist=8999)	43722419;29305;T;C;0.34;5.07793608642816;intergenic,JreChr01G12554(dist=3700),JreChr01G12555(dist=8760)
3	chr1	43613969	43822419	208451	14	43720323	T	C	0.345	5.55801	intergenic(JreChr01G12554(dist=1604),JreChr01G12555(dist=10856))	JreChr01G12552.mrna1	43699129	43699900	772	20423	14	43713969;14069;C;T;0.323232323232323;5.00821479786815;intronic,JreChr01G12554	43714152;14252;T;C;0.34;5.07793608642816;intronic,JreChr01G12554	43715341;15441;C;T;0.34;5.07793608642816;intronic,JreChr01G12554	43715725;15825;G;A;0.290816326530612;5.02842785565401;intronic,JreChr01G12554	43716025;16125;C;T;0.343434343434343;5.04246827813451;intronic,JreChr01G12554	43717460;17560;T;A;0.34;5.07793608642816;intronic,JreChr01G12554	43719672;19772;G;A;0.336633663366337;5.08581741869559;upstream,JreChr01G12554	43720120;20220;T;G;0.360824742268041;5.03366886227311;intergenic,JreChr01G12554(dist=1401),JreChr01G12555(dist=11059)	43720285;20385;G;A;0.355;5.1940500594263;intergenic,JreChr01G12554(dist=1566),JreChr01G12555(dist=10894)	43720323;20423;T;C;0.345;5.55801485563783;intergenic,JreChr01G12554(dist=1604),JreChr01G12555(dist=10856)	43721381;21481;C;G;0.343434343434343;5.21417193777574;intergenic,JreChr01G12554(dist=2662),JreChr01G12555(dist=9798)	43721526;21626;G;A;0.35;5.15409715193533;intergenic,JreChr01G12554(dist=2807),JreChr01G12555(dist=9653)	43722180;22280;C;G;0.34;5.07793608642816;intergenic,JreChr01G12554(dist=3461),JreChr01G12555(dist=8999)	43722419;22519;T;C;0.34;5.07793608642816;intergenic,JreChr01G12554(dist=3700),JreChr01G12555(dist=8760)
3	chr1	43613969	43822419	208451	14	43720323	T	C	0.345	5.55801	intergenic(JreChr01G12554(dist=1604),JreChr01G12555(dist=10856))	JreChr01G12553.mrna1	43704414	43704782	369	15541	14	43713969;9187;C;T;0.323232323232323;5.00821479786815;intronic,JreChr01G12554	43714152;9370;T;C;0.34;5.07793608642816;intronic,JreChr01G12554	43715341;10559;C;T;0.34;5.07793608642816;intronic,JreChr01G12554	43715725;10943;G;A;0.290816326530612;5.02842785565401;intronic,JreChr01G12554	43716025;11243;C;T;0.343434343434343;5.04246827813451;intronic,JreChr01G12554	43717460;12678;T;A;0.34;5.07793608642816;intronic,JreChr01G12554	43719672;14890;G;A;0.336633663366337;5.08581741869559;upstream,JreChr01G12554	43720120;15338;T;G;0.360824742268041;5.03366886227311;intergenic,JreChr01G12554(dist=1401),JreChr01G12555(dist=11059)	43720285;15503;G;A;0.355;5.1940500594263;intergenic,JreChr01G12554(dist=1566),JreChr01G12555(dist=10894)	43720323;15541;T;C;0.345;5.55801485563783;intergenic,JreChr01G12554(dist=1604),JreChr01G12555(dist=10856)	43721381;16599;C;G;0.343434343434343;5.21417193777574;intergenic,JreChr01G12554(dist=2662),JreChr01G12555(dist=9798)	43721526;16744;G;A;0.35;5.15409715193533;intergenic,JreChr01G12554(dist=2807),JreChr01G12555(dist=9653)	43722180;17398;C;G;0.34;5.07793608642816;intergenic,JreChr01G12554(dist=3461),JreChr01G12555(dist=8999)	43722419;17637;T;C;0.34;5.07793608642816;intergenic,JreChr01G12554(dist=3700),JreChr01G12555(dist=8760)
3	chr1	43613969	43822419	208451	14	43720323	T	C	0.345	5.55801	intergenic(JreChr01G12554(dist=1604),JreChr01G12555(dist=10856))	JreChr01G12554.mrna1	43706681	43718719	12039	1604	14	43713969;0;C;T;0.323232323232323;5.00821479786815;intronic,JreChr01G12554	43714152;0;T;C;0.34;5.07793608642816;intronic,JreChr01G12554	43715341;0;C;T;0.34;5.07793608642816;intronic,JreChr01G12554	43715725;0;G;A;0.290816326530612;5.02842785565401;intronic,JreChr01G12554	43716025;0;C;T;0.343434343434343;5.04246827813451;intronic,JreChr01G12554	43717460;0;T;A;0.34;5.07793608642816;intronic,JreChr01G12554	43719672;953;G;A;0.336633663366337;5.08581741869559;upstream,JreChr01G12554	43720120;1401;T;G;0.360824742268041;5.03366886227311;intergenic,JreChr01G12554(dist=1401),JreChr01G12555(dist=11059)	43720285;1566;G;A;0.355;5.1940500594263;intergenic,JreChr01G12554(dist=1566),JreChr01G12555(dist=10894)	43720323;1604;T;C;0.345;5.55801485563783;intergenic,JreChr01G12554(dist=1604),JreChr01G12555(dist=10856)	43721381;2662;C;G;0.343434343434343;5.21417193777574;intergenic,JreChr01G12554(dist=2662),JreChr01G12555(dist=9798)	43721526;2807;G;A;0.35;5.15409715193533;intergenic,JreChr01G12554(dist=2807),JreChr01G12555(dist=9653)	43722180;3461;C;G;0.34;5.07793608642816;intergenic,JreChr01G12554(dist=3461),JreChr01G12555(dist=8999)	43722419;3700;T;C;0.34;5.07793608642816;intergenic,JreChr01G12554(dist=3700),JreChr01G12555(dist=8760)
3	chr1	43613969	43822419	208451	14	43720323	T	C	0.345	5.55801	intergenic(JreChr01G12554(dist=1604),JreChr01G12555(dist=10856))	JreChr01G12555.mrna1	43731179	43740159	8981	-10856	14	43713969;-17210;C;T;0.323232323232323;5.00821479786815;intronic,JreChr01G12554	43714152;-17027;T;C;0.34;5.07793608642816;intronic,JreChr01G12554	43715341;-15838;C;T;0.34;5.07793608642816;intronic,JreChr01G12554	43715725;-15454;G;A;0.290816326530612;5.02842785565401;intronic,JreChr01G12554	43716025;-15154;C;T;0.343434343434343;5.04246827813451;intronic,JreChr01G12554	43717460;-13719;T;A;0.34;5.07793608642816;intronic,JreChr01G12554	43719672;-11507;G;A;0.336633663366337;5.08581741869559;upstream,JreChr01G12554	43720120;-11059;T;G;0.360824742268041;5.03366886227311;intergenic,JreChr01G12554(dist=1401),JreChr01G12555(dist=11059)	43720285;-10894;G;A;0.355;5.1940500594263;intergenic,JreChr01G12554(dist=1566),JreChr01G12555(dist=10894)	43720323;-10856;T;C;0.345;5.55801485563783;intergenic,JreChr01G12554(dist=1604),JreChr01G12555(dist=10856)	43721381;-9798;C;G;0.343434343434343;5.21417193777574;intergenic,JreChr01G12554(dist=2662),JreChr01G12555(dist=9798)	43721526;-9653;G;A;0.35;5.15409715193533;intergenic,JreChr01G12554(dist=2807),JreChr01G12555(dist=9653)	43722180;-8999;C;G;0.34;5.07793608642816;intergenic,JreChr01G12554(dist=3461),JreChr01G12555(dist=8999)	43722419;-8760;T;C;0.34;5.07793608642816;intergenic,JreChr01G12554(dist=3700),JreChr01G12555(dist=8760)
3	chr1	43613969	43822419	208451	14	43720323	T	C	0.345	5.55801	intergenic(JreChr01G12554(dist=1604),JreChr01G12555(dist=10856))	JreChr01G12556.mrna1	43742523	43748793	6271	-22200	14	43713969;-28554;C;T;0.323232323232323;5.00821479786815;intronic,JreChr01G12554	43714152;-28371;T;C;0.34;5.07793608642816;intronic,JreChr01G12554	43715341;-27182;C;T;0.34;5.07793608642816;intronic,JreChr01G12554	43715725;-26798;G;A;0.290816326530612;5.02842785565401;intronic,JreChr01G12554	43716025;-26498;C;T;0.343434343434343;5.04246827813451;intronic,JreChr01G12554	43717460;-25063;T;A;0.34;5.07793608642816;intronic,JreChr01G12554	43719672;-22851;G;A;0.336633663366337;5.08581741869559;upstream,JreChr01G12554	43720120;-22403;T;G;0.360824742268041;5.03366886227311;intergenic,JreChr01G12554(dist=1401),JreChr01G12555(dist=11059)	43720285;-22238;G;A;0.355;5.1940500594263;intergenic,JreChr01G12554(dist=1566),JreChr01G12555(dist=10894)	43720323;-22200;T;C;0.345;5.55801485563783;intergenic,JreChr01G12554(dist=1604),JreChr01G12555(dist=10856)	43721381;-21142;C;G;0.343434343434343;5.21417193777574;intergenic,JreChr01G12554(dist=2662),JreChr01G12555(dist=9798)	43721526;-20997;G;A;0.35;5.15409715193533;intergenic,JreChr01G12554(dist=2807),JreChr01G12555(dist=9653)	43722180;-20343;C;G;0.34;5.07793608642816;intergenic,JreChr01G12554(dist=3461),JreChr01G12555(dist=8999)	43722419;-20104;T;C;0.34;5.07793608642816;intergenic,JreChr01G12554(dist=3700),JreChr01G12555(dist=8760)
3	chr1	43613969	43822419	208451	14	43720323	T	C	0.345	5.55801	intergenic(JreChr01G12554(dist=1604),JreChr01G12555(dist=10856))	JreChr01G12557.mrna1	43752606	43760016	7411	-32283	15	43713969;-38637;C;T;0.323232323232323;5.00821479786815;intronic,JreChr01G12554	43714152;-38454;T;C;0.34;5.07793608642816;intronic,JreChr01G12554	43715341;-37265;C;T;0.34;5.07793608642816;intronic,JreChr01G12554	43715725;-36881;G;A;0.290816326530612;5.02842785565401;intronic,JreChr01G12554	43716025;-36581;C;T;0.343434343434343;5.04246827813451;intronic,JreChr01G12554	43717460;-35146;T;A;0.34;5.07793608642816;intronic,JreChr01G12554	43719672;-32934;G;A;0.336633663366337;5.08581741869559;upstream,JreChr01G12554	43720120;-32486;T;G;0.360824742268041;5.03366886227311;intergenic,JreChr01G12554(dist=1401),JreChr01G12555(dist=11059)	43720285;-32321;G;A;0.355;5.1940500594263;intergenic,JreChr01G12554(dist=1566),JreChr01G12555(dist=10894)	43720323;-32283;T;C;0.345;5.55801485563783;intergenic,JreChr01G12554(dist=1604),JreChr01G12555(dist=10856)	43721381;-31225;C;G;0.343434343434343;5.21417193777574;intergenic,JreChr01G12554(dist=2662),JreChr01G12555(dist=9798)	43721526;-31080;G;A;0.35;5.15409715193533;intergenic,JreChr01G12554(dist=2807),JreChr01G12555(dist=9653)	43722180;-30426;C;G;0.34;5.07793608642816;intergenic,JreChr01G12554(dist=3461),JreChr01G12555(dist=8999)	43722419;-30187;T;C;0.34;5.07793608642816;intergenic,JreChr01G12554(dist=3700),JreChr01G12555(dist=8760)	43852395;92379;T;G;0.055;5.25446023117351;intronic,JreChr01G12569
3	chr1	43613969	43822419	208451	14	43720323	T	C	0.345	5.55801	intergenic(JreChr01G12554(dist=1604),JreChr01G12555(dist=10856))	JreChr01G12559.mrna1	43761217	43763643	2427	-40894	15	43713969;-47248;C;T;0.323232323232323;5.00821479786815;intronic,JreChr01G12554	43714152;-47065;T;C;0.34;5.07793608642816;intronic,JreChr01G12554	43715341;-45876;C;T;0.34;5.07793608642816;intronic,JreChr01G12554	43715725;-45492;G;A;0.290816326530612;5.02842785565401;intronic,JreChr01G12554	43716025;-45192;C;T;0.343434343434343;5.04246827813451;intronic,JreChr01G12554	43717460;-43757;T;A;0.34;5.07793608642816;intronic,JreChr01G12554	43719672;-41545;G;A;0.336633663366337;5.08581741869559;upstream,JreChr01G12554	43720120;-41097;T;G;0.360824742268041;5.03366886227311;intergenic,JreChr01G12554(dist=1401),JreChr01G12555(dist=11059)	43720285;-40932;G;A;0.355;5.1940500594263;intergenic,JreChr01G12554(dist=1566),JreChr01G12555(dist=10894)	43720323;-40894;T;C;0.345;5.55801485563783;intergenic,JreChr01G12554(dist=1604),JreChr01G12555(dist=10856)	43721381;-39836;C;G;0.343434343434343;5.21417193777574;intergenic,JreChr01G12554(dist=2662),JreChr01G12555(dist=9798)	43721526;-39691;G;A;0.35;5.15409715193533;intergenic,JreChr01G12554(dist=2807),JreChr01G12555(dist=9653)	43722180;-39037;C;G;0.34;5.07793608642816;intergenic,JreChr01G12554(dist=3461),JreChr01G12555(dist=8999)	43722419;-38798;T;C;0.34;5.07793608642816;intergenic,JreChr01G12554(dist=3700),JreChr01G12555(dist=8760)	43852395;88752;T;G;0.055;5.25446023117351;intronic,JreChr01G12569
3	chr1	43613969	43822419	208451	14	43720323	T	C	0.345	5.55801	intergenic(JreChr01G12554(dist=1604),JreChr01G12555(dist=10856))	JreChr01G12560.mrna1	43765341	43765580	240	-45018	15	43713969;-51372;C;T;0.323232323232323;5.00821479786815;intronic,JreChr01G12554	43714152;-51189;T;C;0.34;5.07793608642816;intronic,JreChr01G12554	43715341;-50000;C;T;0.34;5.07793608642816;intronic,JreChr01G12554	43715725;-49616;G;A;0.290816326530612;5.02842785565401;intronic,JreChr01G12554	43716025;-49316;C;T;0.343434343434343;5.04246827813451;intronic,JreChr01G12554	43717460;-47881;T;A;0.34;5.07793608642816;intronic,JreChr01G12554	43719672;-45669;G;A;0.336633663366337;5.08581741869559;upstream,JreChr01G12554	43720120;-45221;T;G;0.360824742268041;5.03366886227311;intergenic,JreChr01G12554(dist=1401),JreChr01G12555(dist=11059)	43720285;-45056;G;A;0.355;5.1940500594263;intergenic,JreChr01G12554(dist=1566),JreChr01G12555(dist=10894)	43720323;-45018;T;C;0.345;5.55801485563783;intergenic,JreChr01G12554(dist=1604),JreChr01G12555(dist=10856)	43721381;-43960;C;G;0.343434343434343;5.21417193777574;intergenic,JreChr01G12554(dist=2662),JreChr01G12555(dist=9798)	43721526;-43815;G;A;0.35;5.15409715193533;intergenic,JreChr01G12554(dist=2807),JreChr01G12555(dist=9653)	43722180;-43161;C;G;0.34;5.07793608642816;intergenic,JreChr01G12554(dist=3461),JreChr01G12555(dist=8999)	43722419;-42922;T;C;0.34;5.07793608642816;intergenic,JreChr01G12554(dist=3700),JreChr01G12555(dist=8760)	43852395;86815;T;G;0.055;5.25446023117351;intronic,JreChr01G12569
3	chr1	43613969	43822419	208451	14	43720323	T	C	0.345	5.55801	intergenic(JreChr01G12554(dist=1604),JreChr01G12555(dist=10856))	JreChr01G12561.mrna1	43768171	43779787	11617	-47848	15	43713969;-54202;C;T;0.323232323232323;5.00821479786815;intronic,JreChr01G12554	43714152;-54019;T;C;0.34;5.07793608642816;intronic,JreChr01G12554	43715341;-52830;C;T;0.34;5.07793608642816;intronic,JreChr01G12554	43715725;-52446;G;A;0.290816326530612;5.02842785565401;intronic,JreChr01G12554	43716025;-52146;C;T;0.343434343434343;5.04246827813451;intronic,JreChr01G12554	43717460;-50711;T;A;0.34;5.07793608642816;intronic,JreChr01G12554	43719672;-48499;G;A;0.336633663366337;5.08581741869559;upstream,JreChr01G12554	43720120;-48051;T;G;0.360824742268041;5.03366886227311;intergenic,JreChr01G12554(dist=1401),JreChr01G12555(dist=11059)	43720285;-47886;G;A;0.355;5.1940500594263;intergenic,JreChr01G12554(dist=1566),JreChr01G12555(dist=10894)	43720323;-47848;T;C;0.345;5.55801485563783;intergenic,JreChr01G12554(dist=1604),JreChr01G12555(dist=10856)	43721381;-46790;C;G;0.343434343434343;5.21417193777574;intergenic,JreChr01G12554(dist=2662),JreChr01G12555(dist=9798)	43721526;-46645;G;A;0.35;5.15409715193533;intergenic,JreChr01G12554(dist=2807),JreChr01G12555(dist=9653)	43722180;-45991;C;G;0.34;5.07793608642816;intergenic,JreChr01G12554(dist=3461),JreChr01G12555(dist=8999)	43722419;-45752;T;C;0.34;5.07793608642816;intergenic,JreChr01G12554(dist=3700),JreChr01G12555(dist=8760)	43852395;72608;T;G;0.055;5.25446023117351;intronic,JreChr01G12569
3	chr1	43613969	43822419	208451	14	43720323	T	C	0.345	5.55801	intergenic(JreChr01G12554(dist=1604),JreChr01G12555(dist=10856))	JreChr01G12562.mrna1	43781818	43787202	5385	-61495	15	43713969;-67849;C;T;0.323232323232323;5.00821479786815;intronic,JreChr01G12554	43714152;-67666;T;C;0.34;5.07793608642816;intronic,JreChr01G12554	43715341;-66477;C;T;0.34;5.07793608642816;intronic,JreChr01G12554	43715725;-66093;G;A;0.290816326530612;5.02842785565401;intronic,JreChr01G12554	43716025;-65793;C;T;0.343434343434343;5.04246827813451;intronic,JreChr01G12554	43717460;-64358;T;A;0.34;5.07793608642816;intronic,JreChr01G12554	43719672;-62146;G;A;0.336633663366337;5.08581741869559;upstream,JreChr01G12554	43720120;-61698;T;G;0.360824742268041;5.03366886227311;intergenic,JreChr01G12554(dist=1401),JreChr01G12555(dist=11059)	43720285;-61533;G;A;0.355;5.1940500594263;intergenic,JreChr01G12554(dist=1566),JreChr01G12555(dist=10894)	43720323;-61495;T;C;0.345;5.55801485563783;intergenic,JreChr01G12554(dist=1604),JreChr01G12555(dist=10856)	43721381;-60437;C;G;0.343434343434343;5.21417193777574;intergenic,JreChr01G12554(dist=2662),JreChr01G12555(dist=9798)	43721526;-60292;G;A;0.35;5.15409715193533;intergenic,JreChr01G12554(dist=2807),JreChr01G12555(dist=9653)	43722180;-59638;C;G;0.34;5.07793608642816;intergenic,JreChr01G12554(dist=3461),JreChr01G12555(dist=8999)	43722419;-59399;T;C;0.34;5.07793608642816;intergenic,JreChr01G12554(dist=3700),JreChr01G12555(dist=8760)	43852395;65193;T;G;0.055;5.25446023117351;intronic,JreChr01G12569
3	chr1	43613969	43822419	208451	14	43720323	T	C	0.345	5.55801	intergenic(JreChr01G12554(dist=1604),JreChr01G12555(dist=10856))	JreChr01G12563.mrna1	43787781	43791208	3428	-67458	15	43713969;-73812;C;T;0.323232323232323;5.00821479786815;intronic,JreChr01G12554	43714152;-73629;T;C;0.34;5.07793608642816;intronic,JreChr01G12554	43715341;-72440;C;T;0.34;5.07793608642816;intronic,JreChr01G12554	43715725;-72056;G;A;0.290816326530612;5.02842785565401;intronic,JreChr01G12554	43716025;-71756;C;T;0.343434343434343;5.04246827813451;intronic,JreChr01G12554	43717460;-70321;T;A;0.34;5.07793608642816;intronic,JreChr01G12554	43719672;-68109;G;A;0.336633663366337;5.08581741869559;upstream,JreChr01G12554	43720120;-67661;T;G;0.360824742268041;5.03366886227311;intergenic,JreChr01G12554(dist=1401),JreChr01G12555(dist=11059)	43720285;-67496;G;A;0.355;5.1940500594263;intergenic,JreChr01G12554(dist=1566),JreChr01G12555(dist=10894)	43720323;-67458;T;C;0.345;5.55801485563783;intergenic,JreChr01G12554(dist=1604),JreChr01G12555(dist=10856)	43721381;-66400;C;G;0.343434343434343;5.21417193777574;intergenic,JreChr01G12554(dist=2662),JreChr01G12555(dist=9798)	43721526;-66255;G;A;0.35;5.15409715193533;intergenic,JreChr01G12554(dist=2807),JreChr01G12555(dist=9653)	43722180;-65601;C;G;0.34;5.07793608642816;intergenic,JreChr01G12554(dist=3461),JreChr01G12555(dist=8999)	43722419;-65362;T;C;0.34;5.07793608642816;intergenic,JreChr01G12554(dist=3700),JreChr01G12555(dist=8760)	43852395;61187;T;G;0.055;5.25446023117351;intronic,JreChr01G12569
3	chr1	43613969	43822419	208451	14	43720323	T	C	0.345	5.55801	intergenic(JreChr01G12554(dist=1604),JreChr01G12555(dist=10856))	JreChr01G12564.mrna1	43792155	43795046	2892	-71832	15	43713969;-78186;C;T;0.323232323232323;5.00821479786815;intronic,JreChr01G12554	43714152;-78003;T;C;0.34;5.07793608642816;intronic,JreChr01G12554	43715341;-76814;C;T;0.34;5.07793608642816;intronic,JreChr01G12554	43715725;-76430;G;A;0.290816326530612;5.02842785565401;intronic,JreChr01G12554	43716025;-76130;C;T;0.343434343434343;5.04246827813451;intronic,JreChr01G12554	43717460;-74695;T;A;0.34;5.07793608642816;intronic,JreChr01G12554	43719672;-72483;G;A;0.336633663366337;5.08581741869559;upstream,JreChr01G12554	43720120;-72035;T;G;0.360824742268041;5.03366886227311;intergenic,JreChr01G12554(dist=1401),JreChr01G12555(dist=11059)	43720285;-71870;G;A;0.355;5.1940500594263;intergenic,JreChr01G12554(dist=1566),JreChr01G12555(dist=10894)	43720323;-71832;T;C;0.345;5.55801485563783;intergenic,JreChr01G12554(dist=1604),JreChr01G12555(dist=10856)	43721381;-70774;C;G;0.343434343434343;5.21417193777574;intergenic,JreChr01G12554(dist=2662),JreChr01G12555(dist=9798)	43721526;-70629;G;A;0.35;5.15409715193533;intergenic,JreChr01G12554(dist=2807),JreChr01G12555(dist=9653)	43722180;-69975;C;G;0.34;5.07793608642816;intergenic,JreChr01G12554(dist=3461),JreChr01G12555(dist=8999)	43722419;-69736;T;C;0.34;5.07793608642816;intergenic,JreChr01G12554(dist=3700),JreChr01G12555(dist=8760)	43852395;57349;T;G;0.055;5.25446023117351;intronic,JreChr01G12569
3	chr1	43613969	43822419	208451	14	43720323	T	C	0.345	5.55801	intergenic(JreChr01G12554(dist=1604),JreChr01G12555(dist=10856))	JreChr01G12565.mrna1	43795983	43799377	3395	-75660	15	43713969;-82014;C;T;0.323232323232323;5.00821479786815;intronic,JreChr01G12554	43714152;-81831;T;C;0.34;5.07793608642816;intronic,JreChr01G12554	43715341;-80642;C;T;0.34;5.07793608642816;intronic,JreChr01G12554	43715725;-80258;G;A;0.290816326530612;5.02842785565401;intronic,JreChr01G12554	43716025;-79958;C;T;0.343434343434343;5.04246827813451;intronic,JreChr01G12554	43717460;-78523;T;A;0.34;5.07793608642816;intronic,JreChr01G12554	43719672;-76311;G;A;0.336633663366337;5.08581741869559;upstream,JreChr01G12554	43720120;-75863;T;G;0.360824742268041;5.03366886227311;intergenic,JreChr01G12554(dist=1401),JreChr01G12555(dist=11059)	43720285;-75698;G;A;0.355;5.1940500594263;intergenic,JreChr01G12554(dist=1566),JreChr01G12555(dist=10894)	43720323;-75660;T;C;0.345;5.55801485563783;intergenic,JreChr01G12554(dist=1604),JreChr01G12555(dist=10856)	43721381;-74602;C;G;0.343434343434343;5.21417193777574;intergenic,JreChr01G12554(dist=2662),JreChr01G12555(dist=9798)	43721526;-74457;G;A;0.35;5.15409715193533;intergenic,JreChr01G12554(dist=2807),JreChr01G12555(dist=9653)	43722180;-73803;C;G;0.34;5.07793608642816;intergenic,JreChr01G12554(dist=3461),JreChr01G12555(dist=8999)	43722419;-73564;T;C;0.34;5.07793608642816;intergenic,JreChr01G12554(dist=3700),JreChr01G12555(dist=8760)	43852395;53018;T;G;0.055;5.25446023117351;intronic,JreChr01G12569
3	chr1	43613969	43822419	208451	14	43720323	T	C	0.345	5.55801	intergenic(JreChr01G12554(dist=1604),JreChr01G12555(dist=10856))	JreChr01G12566.mrna1	43807486	43815315	7830	-87163	15	43713969;-93517;C;T;0.323232323232323;5.00821479786815;intronic,JreChr01G12554	43714152;-93334;T;C;0.34;5.07793608642816;intronic,JreChr01G12554	43715341;-92145;C;T;0.34;5.07793608642816;intronic,JreChr01G12554	43715725;-91761;G;A;0.290816326530612;5.02842785565401;intronic,JreChr01G12554	43716025;-91461;C;T;0.343434343434343;5.04246827813451;intronic,JreChr01G12554	43717460;-90026;T;A;0.34;5.07793608642816;intronic,JreChr01G12554	43719672;-87814;G;A;0.336633663366337;5.08581741869559;upstream,JreChr01G12554	43720120;-87366;T;G;0.360824742268041;5.03366886227311;intergenic,JreChr01G12554(dist=1401),JreChr01G12555(dist=11059)	43720285;-87201;G;A;0.355;5.1940500594263;intergenic,JreChr01G12554(dist=1566),JreChr01G12555(dist=10894)	43720323;-87163;T;C;0.345;5.55801485563783;intergenic,JreChr01G12554(dist=1604),JreChr01G12555(dist=10856)	43721381;-86105;C;G;0.343434343434343;5.21417193777574;intergenic,JreChr01G12554(dist=2662),JreChr01G12555(dist=9798)	43721526;-85960;G;A;0.35;5.15409715193533;intergenic,JreChr01G12554(dist=2807),JreChr01G12555(dist=9653)	43722180;-85306;C;G;0.34;5.07793608642816;intergenic,JreChr01G12554(dist=3461),JreChr01G12555(dist=8999)	43722419;-85067;T;C;0.34;5.07793608642816;intergenic,JreChr01G12554(dist=3700),JreChr01G12555(dist=8760)	43852395;37080;T;G;0.055;5.25446023117351;intronic,JreChr01G12569
4	chr1	43752395	43952395	200001	1	43852395	T	G	0.055	5.25446	intronic(JreChr01G12569)	JreChr01G12567.mrna1	43823438	43824812	1375	27583	1	43852395;27583;T;G;0.055;5.25446023117351;intronic,JreChr01G12569
4	chr1	43752395	43952395	200001	1	43852395	T	G	0.055	5.25446	intronic(JreChr01G12569)	JreChr01G12568.mrna1	43835974	43838595	2622	13800	1	43852395;13800;T;G;0.055;5.25446023117351;intronic,JreChr01G12569
4	chr1	43752395	43952395	200001	1	43852395	T	G	0.055	5.25446	intronic(JreChr01G12569)	JreChr01G12569.mrna1	43843980	43881173	37194	0	1	43852395;0;T;G;0.055;5.25446023117351;intronic,JreChr01G12569
4	chr1	43752395	43952395	200001	1	43852395	T	G	0.055	5.25446	intronic(JreChr01G12569)	JreChr01G12572.mrna1	43860167	43860480	314	-7772	1	43852395;-7772;T;G;0.055;5.25446023117351;intronic,JreChr01G12569
4	chr1	43752395	43952395	200001	1	43852395	T	G	0.055	5.25446	intronic(JreChr01G12569)	JreChr01G12573.mrna1	43884787	43884996	210	-32392	1	43852395;-32392;T;G;0.055;5.25446023117351;intronic,JreChr01G12569
4	chr1	43752395	43952395	200001	1	43852395	T	G	0.055	5.25446	intronic(JreChr01G12569)	JreChr01G12574.mrna1	43885684	43887032	1349	-33289	1	43852395;-33289;T;G;0.055;5.25446023117351;intronic,JreChr01G12569
4	chr1	43752395	43952395	200001	1	43852395	T	G	0.055	5.25446	intronic(JreChr01G12569)	JreChr01G12575.mrna1	43888526	43980565	92040	-36131	1	43852395;-36131;T;G;0.055;5.25446023117351;intronic,JreChr01G12569
5	chr2	8096370	8296370	200001	1	8196370	G	A	0.0505051	5.15417	intergenic(JreChr02G12259(dist=6956),JreChr02G12260(dist=13588))	JreChr02G12252.mrna1	8136759	8137016	258	59354	1	8196370;59354;G;A;0.0505050505050505;5.15416583463388;intergenic,JreChr02G12259(dist=6956),JreChr02G12260(dist=13588)
5	chr2	8096370	8296370	200001	1	8196370	G	A	0.0505051	5.15417	intergenic(JreChr02G12259(dist=6956),JreChr02G12260(dist=13588))	JreChr02G12253.mrna1	8144664	8144947	284	51423	1	8196370;51423;G;A;0.0505050505050505;5.15416583463388;intergenic,JreChr02G12259(dist=6956),JreChr02G12260(dist=13588)
5	chr2	8096370	8296370	200001	1	8196370	G	A	0.0505051	5.15417	intergenic(JreChr02G12259(dist=6956),JreChr02G12260(dist=13588))	JreChr02G12254.mrna1	8154148	8158135	3988	38235	1	8196370;38235;G;A;0.0505050505050505;5.15416583463388;intergenic,JreChr02G12259(dist=6956),JreChr02G12260(dist=13588)
5	chr2	8096370	8296370	200001	1	8196370	G	A	0.0505051	5.15417	intergenic(JreChr02G12259(dist=6956),JreChr02G12260(dist=13588))	JreChr02G12255.mrna1	8177287	8177598	312	18772	1	8196370;18772;G;A;0.0505050505050505;5.15416583463388;intergenic,JreChr02G12259(dist=6956),JreChr02G12260(dist=13588)
5	chr2	8096370	8296370	200001	1	8196370	G	A	0.0505051	5.15417	intergenic(JreChr02G12259(dist=6956),JreChr02G12260(dist=13588))	JreChr02G12256.mrna1	8179013	8179823	811	16547	1	8196370;16547;G;A;0.0505050505050505;5.15416583463388;intergenic,JreChr02G12259(dist=6956),JreChr02G12260(dist=13588)
5	chr2	8096370	8296370	200001	1	8196370	G	A	0.0505051	5.15417	intergenic(JreChr02G12259(dist=6956),JreChr02G12260(dist=13588))	JreChr02G12257.mrna1	8183375	8183593	219	12777	1	8196370;12777;G;A;0.0505050505050505;5.15416583463388;intergenic,JreChr02G12259(dist=6956),JreChr02G12260(dist=13588)
5	chr2	8096370	8296370	200001	1	8196370	G	A	0.0505051	5.15417	intergenic(JreChr02G12259(dist=6956),JreChr02G12260(dist=13588))	JreChr02G12258.mrna1	8186599	8186856	258	9514	1	8196370;9514;G;A;0.0505050505050505;5.15416583463388;intergenic,JreChr02G12259(dist=6956),JreChr02G12260(dist=13588)
5	chr2	8096370	8296370	200001	1	8196370	G	A	0.0505051	5.15417	intergenic(JreChr02G12259(dist=6956),JreChr02G12260(dist=13588))	JreChr02G12259.mrna1	8187721	8189414	1694	6956	1	8196370;6956;G;A;0.0505050505050505;5.15416583463388;intergenic,JreChr02G12259(dist=6956),JreChr02G12260(dist=13588)
5	chr2	8096370	8296370	200001	1	8196370	G	A	0.0505051	5.15417	intergenic(JreChr02G12259(dist=6956),JreChr02G12260(dist=13588))	JreChr02G12260.mrna1	8209958	8218230	8273	-13588	1	8196370;-13588;G;A;0.0505050505050505;5.15416583463388;intergenic,JreChr02G12259(dist=6956),JreChr02G12260(dist=13588)
5	chr2	8096370	8296370	200001	1	8196370	G	A	0.0505051	5.15417	intergenic(JreChr02G12259(dist=6956),JreChr02G12260(dist=13588))	JreChr02G12262.mrna1	8236398	8248424	12027	-40028	1	8196370;-40028;G;A;0.0505050505050505;5.15416583463388;intergenic,JreChr02G12259(dist=6956),JreChr02G12260(dist=13588)
5	chr2	8096370	8296370	200001	1	8196370	G	A	0.0505051	5.15417	intergenic(JreChr02G12259(dist=6956),JreChr02G12260(dist=13588))	JreChr02G12263.mrna1	8252600	8255124	2525	-56230	1	8196370;-56230;G;A;0.0505050505050505;5.15416583463388;intergenic,JreChr02G12259(dist=6956),JreChr02G12260(dist=13588)
5	chr2	8096370	8296370	200001	1	8196370	G	A	0.0505051	5.15417	intergenic(JreChr02G12259(dist=6956),JreChr02G12260(dist=13588))	JreChr02G12265.mrna1	8271951	8273543	1593	-75581	1	8196370;-75581;G;A;0.0505050505050505;5.15416583463388;intergenic,JreChr02G12259(dist=6956),JreChr02G12260(dist=13588)
5	chr2	8096370	8296370	200001	1	8196370	G	A	0.0505051	5.15417	intergenic(JreChr02G12259(dist=6956),JreChr02G12260(dist=13588))	JreChr02G12266.mrna1	8277307	8288096	10790	-80937	1	8196370;-80937;G;A;0.0505050505050505;5.15416583463388;intergenic,JreChr02G12259(dist=6956),JreChr02G12260(dist=13588)
6	chr2	12653959	12853961	200003	2	12753959	G	A	0.462766	6.57299	intergenic(JreChr02G10127(dist=71181),JreChr02G10128(dist=2341))	JreChr02G10126.mrna1	12676725	12678077	1353	75882	2	12753959;75882;G;A;0.462765957446808;6.57298853088302;intergenic,JreChr02G10127(dist=71181),JreChr02G10128(dist=2341)	12753961;75884;C;T;0.463157894736842;6.54494170242364;intergenic,JreChr02G10127(dist=71183),JreChr02G10128(dist=2339)
6	chr2	12653959	12853961	200003	2	12753959	G	A	0.462766	6.57299	intergenic(JreChr02G10127(dist=71181),JreChr02G10128(dist=2341))	JreChr02G10127.mrna1	12682469	12682778	310	71181	2	12753959;71181;G;A;0.462765957446808;6.57298853088302;intergenic,JreChr02G10127(dist=71181),JreChr02G10128(dist=2341)	12753961;71183;C;T;0.463157894736842;6.54494170242364;intergenic,JreChr02G10127(dist=71183),JreChr02G10128(dist=2339)
6	chr2	12653959	12853961	200003	2	12753959	G	A	0.462766	6.57299	intergenic(JreChr02G10127(dist=71181),JreChr02G10128(dist=2341))	JreChr02G10128.mrna1	12756300	12756787	488	-2341	2	12753959;-2341;G;A;0.462765957446808;6.57298853088302;intergenic,JreChr02G10127(dist=71181),JreChr02G10128(dist=2341)	12753961;-2339;C;T;0.463157894736842;6.54494170242364;intergenic,JreChr02G10127(dist=71183),JreChr02G10128(dist=2339)
6	chr2	12653959	12853961	200003	2	12753959	G	A	0.462766	6.57299	intergenic(JreChr02G10127(dist=71181),JreChr02G10128(dist=2341))	JreChr02G10129.mrna1	12762817	12764243	1427	-8858	2	12753959;-8858;G;A;0.462765957446808;6.57298853088302;intergenic,JreChr02G10127(dist=71181),JreChr02G10128(dist=2341)	12753961;-8856;C;T;0.463157894736842;6.54494170242364;intergenic,JreChr02G10127(dist=71183),JreChr02G10128(dist=2339)
6	chr2	12653959	12853961	200003	2	12753959	G	A	0.462766	6.57299	intergenic(JreChr02G10127(dist=71181),JreChr02G10128(dist=2341))	JreChr02G10132.mrna1	12842440	12843793	1354	-88481	2	12753959;-88481;G;A;0.462765957446808;6.57298853088302;intergenic,JreChr02G10127(dist=71181),JreChr02G10128(dist=2341)	12753961;-88479;C;T;0.463157894736842;6.54494170242364;intergenic,JreChr02G10127(dist=71183),JreChr02G10128(dist=2339)
7	chr2	23655810	23855810	200001	1	23755810	C	T	0.350515	5.16957	intergenic(JreChr02G11142(dist=4543),JreChr02G11143(dist=1867))	JreChr02G11132.mrna1	23653589	23657905	4317	97905	1	23755810;97905;C;T;0.350515463917526;5.1695704520884;intergenic,JreChr02G11142(dist=4543),JreChr02G11143(dist=1867)
7	chr2	23655810	23855810	200001	1	23755810	C	T	0.350515	5.16957	intergenic(JreChr02G11142(dist=4543),JreChr02G11143(dist=1867))	JreChr02G11133.mrna1	23659379	23659816	438	95994	1	23755810;95994;C;T;0.350515463917526;5.1695704520884;intergenic,JreChr02G11142(dist=4543),JreChr02G11143(dist=1867)
7	chr2	23655810	23855810	200001	1	23755810	C	T	0.350515	5.16957	intergenic(JreChr02G11142(dist=4543),JreChr02G11143(dist=1867))	JreChr02G11134.mrna1	23667311	23668751	1441	87059	1	23755810;87059;C;T;0.350515463917526;5.1695704520884;intergenic,JreChr02G11142(dist=4543),JreChr02G11143(dist=1867)
7	chr2	23655810	23855810	200001	1	23755810	C	T	0.350515	5.16957	intergenic(JreChr02G11142(dist=4543),JreChr02G11143(dist=1867))	JreChr02G11135.mrna1	23675287	23675799	513	80011	1	23755810;80011;C;T;0.350515463917526;5.1695704520884;intergenic,JreChr02G11142(dist=4543),JreChr02G11143(dist=1867)
7	chr2	23655810	23855810	200001	1	23755810	C	T	0.350515	5.16957	intergenic(JreChr02G11142(dist=4543),JreChr02G11143(dist=1867))	JreChr02G11136.mrna1	23684647	23685498	852	70312	1	23755810;70312;C;T;0.350515463917526;5.1695704520884;intergenic,JreChr02G11142(dist=4543),JreChr02G11143(dist=1867)
7	chr2	23655810	23855810	200001	1	23755810	C	T	0.350515	5.16957	intergenic(JreChr02G11142(dist=4543),JreChr02G11143(dist=1867))	JreChr02G11137.mrna1	23690422	23692043	1622	63767	1	23755810;63767;C;T;0.350515463917526;5.1695704520884;intergenic,JreChr02G11142(dist=4543),JreChr02G11143(dist=1867)
7	chr2	23655810	23855810	200001	1	23755810	C	T	0.350515	5.16957	intergenic(JreChr02G11142(dist=4543),JreChr02G11143(dist=1867))	JreChr02G11138.mrna1	23699256	23700515	1260	55295	1	23755810;55295;C;T;0.350515463917526;5.1695704520884;intergenic,JreChr02G11142(dist=4543),JreChr02G11143(dist=1867)
7	chr2	23655810	23855810	200001	1	23755810	C	T	0.350515	5.16957	intergenic(JreChr02G11142(dist=4543),JreChr02G11143(dist=1867))	JreChr02G11139.mrna1	23720672	23721924	1253	33886	1	23755810;33886;C;T;0.350515463917526;5.1695704520884;intergenic,JreChr02G11142(dist=4543),JreChr02G11143(dist=1867)
7	chr2	23655810	23855810	200001	1	23755810	C	T	0.350515	5.16957	intergenic(JreChr02G11142(dist=4543),JreChr02G11143(dist=1867))	JreChr02G11140.mrna1	23737221	23748526	11306	7284	1	23755810;7284;C;T;0.350515463917526;5.1695704520884;intergenic,JreChr02G11142(dist=4543),JreChr02G11143(dist=1867)
7	chr2	23655810	23855810	200001	1	23755810	C	T	0.350515	5.16957	intergenic(JreChr02G11142(dist=4543),JreChr02G11143(dist=1867))	JreChr02G11142.mrna1	23750920	23751267	348	4543	1	23755810;4543;C;T;0.350515463917526;5.1695704520884;intergenic,JreChr02G11142(dist=4543),JreChr02G11143(dist=1867)
7	chr2	23655810	23855810	200001	1	23755810	C	T	0.350515	5.16957	intergenic(JreChr02G11142(dist=4543),JreChr02G11143(dist=1867))	JreChr02G11143.mrna1	23757677	23758211	535	-1867	1	23755810;-1867;C;T;0.350515463917526;5.1695704520884;intergenic,JreChr02G11142(dist=4543),JreChr02G11143(dist=1867)
7	chr2	23655810	23855810	200001	1	23755810	C	T	0.350515	5.16957	intergenic(JreChr02G11142(dist=4543),JreChr02G11143(dist=1867))	JreChr02G11144.mrna1	23759966	23770170	10205	-4156	1	23755810;-4156;C;T;0.350515463917526;5.1695704520884;intergenic,JreChr02G11142(dist=4543),JreChr02G11143(dist=1867)
7	chr2	23655810	23855810	200001	1	23755810	C	T	0.350515	5.16957	intergenic(JreChr02G11142(dist=4543),JreChr02G11143(dist=1867))	JreChr02G11145.mrna1	23773553	23780533	6981	-17743	1	23755810;-17743;C;T;0.350515463917526;5.1695704520884;intergenic,JreChr02G11142(dist=4543),JreChr02G11143(dist=1867)
7	chr2	23655810	23855810	200001	1	23755810	C	T	0.350515	5.16957	intergenic(JreChr02G11142(dist=4543),JreChr02G11143(dist=1867))	JreChr02G11146.mrna1	23790037	23791356	1320	-34227	1	23755810;-34227;C;T;0.350515463917526;5.1695704520884;intergenic,JreChr02G11142(dist=4543),JreChr02G11143(dist=1867)
7	chr2	23655810	23855810	200001	1	23755810	C	T	0.350515	5.16957	intergenic(JreChr02G11142(dist=4543),JreChr02G11143(dist=1867))	JreChr02G11147.mrna1	23798721	23811984	13264	-42911	1	23755810;-42911;C;T;0.350515463917526;5.1695704520884;intergenic,JreChr02G11142(dist=4543),JreChr02G11143(dist=1867)
7	chr2	23655810	23855810	200001	1	23755810	C	T	0.350515	5.16957	intergenic(JreChr02G11142(dist=4543),JreChr02G11143(dist=1867))	JreChr02G11148.mrna1	23818419	23844641	26223	-62609	3	23755810;-62609;C;T;0.350515463917526;5.1695704520884;intergenic,JreChr02G11142(dist=4543),JreChr02G11143(dist=1867)	23924209;79568;C;T;0.136363636363636;5.02376363114921;intergenic,JreChr02G11158(dist=7728),JreChr02G11159(dist=1622)	23924225;79584;C;T;0.0816326530612245;5.35615180217841;intergenic,JreChr02G11158(dist=7744),JreChr02G11159(dist=1606)
7	chr2	23655810	23855810	200001	1	23755810	C	T	0.350515	5.16957	intergenic(JreChr02G11142(dist=4543),JreChr02G11143(dist=1867))	JreChr02G11149.mrna1	23849585	23852450	2866	-93775	3	23755810;-93775;C;T;0.350515463917526;5.1695704520884;intergenic,JreChr02G11142(dist=4543),JreChr02G11143(dist=1867)	23924209;71759;C;T;0.136363636363636;5.02376363114921;intergenic,JreChr02G11158(dist=7728),JreChr02G11159(dist=1622)	23924225;71775;C;T;0.0816326530612245;5.35615180217841;intergenic,JreChr02G11158(dist=7744),JreChr02G11159(dist=1606)
8	chr2	23824209	24024225	200017	2	23924225	C	T	0.0816327	5.35615	intergenic(JreChr02G11158(dist=7744),JreChr02G11159(dist=1606))	JreChr02G11150.mrna1	23853909	23856592	2684	67633	3	23755810;-98099;C;T;0.350515463917526;5.1695704520884;intergenic,JreChr02G11142(dist=4543),JreChr02G11143(dist=1867)	23924209;67617;C;T;0.136363636363636;5.02376363114921;intergenic,JreChr02G11158(dist=7728),JreChr02G11159(dist=1622)	23924225;67633;C;T;0.0816326530612245;5.35615180217841;intergenic,JreChr02G11158(dist=7744),JreChr02G11159(dist=1606)
8	chr2	23824209	24024225	200017	2	23924225	C	T	0.0816327	5.35615	intergenic(JreChr02G11158(dist=7744),JreChr02G11159(dist=1606))	JreChr02G11151.mrna1	23858808	23859878	1071	64347	2	23924209;64331;C;T;0.136363636363636;5.02376363114921;intergenic,JreChr02G11158(dist=7728),JreChr02G11159(dist=1622)	23924225;64347;C;T;0.0816326530612245;5.35615180217841;intergenic,JreChr02G11158(dist=7744),JreChr02G11159(dist=1606)
8	chr2	23824209	24024225	200017	2	23924225	C	T	0.0816327	5.35615	intergenic(JreChr02G11158(dist=7744),JreChr02G11159(dist=1606))	JreChr02G11152.mrna1	23864095	23865684	1590	58541	2	23924209;58525;C;T;0.136363636363636;5.02376363114921;intergenic,JreChr02G11158(dist=7728),JreChr02G11159(dist=1622)	23924225;58541;C;T;0.0816326530612245;5.35615180217841;intergenic,JreChr02G11158(dist=7744),JreChr02G11159(dist=1606)
8	chr2	23824209	24024225	200017	2	23924225	C	T	0.0816327	5.35615	intergenic(JreChr02G11158(dist=7744),JreChr02G11159(dist=1606))	JreChr02G11153.mrna1	23867102	23876076	8975	48149	2	23924209;48133;C;T;0.136363636363636;5.02376363114921;intergenic,JreChr02G11158(dist=7728),JreChr02G11159(dist=1622)	23924225;48149;C;T;0.0816326530612245;5.35615180217841;intergenic,JreChr02G11158(dist=7744),JreChr02G11159(dist=1606)
8	chr2	23824209	24024225	200017	2	23924225	C	T	0.0816327	5.35615	intergenic(JreChr02G11158(dist=7744),JreChr02G11159(dist=1606))	JreChr02G11154.mrna1	23877678	23883127	5450	41098	2	23924209;41082;C;T;0.136363636363636;5.02376363114921;intergenic,JreChr02G11158(dist=7728),JreChr02G11159(dist=1622)	23924225;41098;C;T;0.0816326530612245;5.35615180217841;intergenic,JreChr02G11158(dist=7744),JreChr02G11159(dist=1606)
8	chr2	23824209	24024225	200017	2	23924225	C	T	0.0816327	5.35615	intergenic(JreChr02G11158(dist=7744),JreChr02G11159(dist=1606))	JreChr02G11156.mrna1	23896598	23901928	5331	22297	2	23924209;22281;C;T;0.136363636363636;5.02376363114921;intergenic,JreChr02G11158(dist=7728),JreChr02G11159(dist=1622)	23924225;22297;C;T;0.0816326530612245;5.35615180217841;intergenic,JreChr02G11158(dist=7744),JreChr02G11159(dist=1606)
8	chr2	23824209	24024225	200017	2	23924225	C	T	0.0816327	5.35615	intergenic(JreChr02G11158(dist=7744),JreChr02G11159(dist=1606))	JreChr02G11157.mrna1	23903157	23913791	10635	10434	2	23924209;10418;C;T;0.136363636363636;5.02376363114921;intergenic,JreChr02G11158(dist=7728),JreChr02G11159(dist=1622)	23924225;10434;C;T;0.0816326530612245;5.35615180217841;intergenic,JreChr02G11158(dist=7744),JreChr02G11159(dist=1606)
8	chr2	23824209	24024225	200017	2	23924225	C	T	0.0816327	5.35615	intergenic(JreChr02G11158(dist=7744),JreChr02G11159(dist=1606))	JreChr02G11158.mrna1	23916128	23916481	354	7744	2	23924209;7728;C;T;0.136363636363636;5.02376363114921;intergenic,JreChr02G11158(dist=7728),JreChr02G11159(dist=1622)	23924225;7744;C;T;0.0816326530612245;5.35615180217841;intergenic,JreChr02G11158(dist=7744),JreChr02G11159(dist=1606)
8	chr2	23824209	24024225	200017	2	23924225	C	T	0.0816327	5.35615	intergenic(JreChr02G11158(dist=7744),JreChr02G11159(dist=1606))	JreChr02G11159.mrna1	23925831	23927135	1305	-1606	2	23924209;-1622;C;T;0.136363636363636;5.02376363114921;intergenic,JreChr02G11158(dist=7728),JreChr02G11159(dist=1622)	23924225;-1606;C;T;0.0816326530612245;5.35615180217841;intergenic,JreChr02G11158(dist=7744),JreChr02G11159(dist=1606)
8	chr2	23824209	24024225	200017	2	23924225	C	T	0.0816327	5.35615	intergenic(JreChr02G11158(dist=7744),JreChr02G11159(dist=1606))	JreChr02G11160.mrna1	23927990	23930010	2021	-3765	4	23924209;-3781;C;T;0.136363636363636;5.02376363114921;intergenic,JreChr02G11158(dist=7728),JreChr02G11159(dist=1622)	23924225;-3765;C;T;0.0816326530612245;5.35615180217841;intergenic,JreChr02G11158(dist=7744),JreChr02G11159(dist=1606)	24028657;98647;G;A;0.262626262626263;5.38730852012562;intergenic,JreChr02G11173(dist=13758),JreChr02G11174(dist=9098)	24029185;99175;A;G;0.22;6.3786777657797;intergenic,JreChr02G11173(dist=14286),JreChr02G11174(dist=8570)
8	chr2	23824209	24024225	200017	2	23924225	C	T	0.0816327	5.35615	intergenic(JreChr02G11158(dist=7744),JreChr02G11159(dist=1606))	JreChr02G11161.mrna1	23933334	23946711	13378	-9109	7	23924209;-9125;C;T;0.136363636363636;5.02376363114921;intergenic,JreChr02G11158(dist=7728),JreChr02G11159(dist=1622)	23924225;-9109;C;T;0.0816326530612245;5.35615180217841;intergenic,JreChr02G11158(dist=7744),JreChr02G11159(dist=1606)	24028657;81946;G;A;0.262626262626263;5.38730852012562;intergenic,JreChr02G11173(dist=13758),JreChr02G11174(dist=9098)	24029185;82474;A;G;0.22;6.3786777657797;intergenic,JreChr02G11173(dist=14286),JreChr02G11174(dist=8570)	24033870;87159;C;T;0.07;5.61121058566035;intergenic,JreChr02G11173(dist=18971),JreChr02G11174(dist=3885)	24034038;87327;G;A;0.075;5.57480744800184;intergenic,JreChr02G11173(dist=19139),JreChr02G11174(dist=3717)	24034224;87513;T;C;0.0721649484536082;6.17759547765059;intergenic,JreChr02G11173(dist=19325),JreChr02G11174(dist=3531)
8	chr2	23824209	24024225	200017	2	23924225	C	T	0.0816327	5.35615	intergenic(JreChr02G11158(dist=7744),JreChr02G11159(dist=1606))	JreChr02G11162.mrna1	23949072	23949644	573	-24847	7	23924209;-24863;C;T;0.136363636363636;5.02376363114921;intergenic,JreChr02G11158(dist=7728),JreChr02G11159(dist=1622)	23924225;-24847;C;T;0.0816326530612245;5.35615180217841;intergenic,JreChr02G11158(dist=7744),JreChr02G11159(dist=1606)	24028657;79013;G;A;0.262626262626263;5.38730852012562;intergenic,JreChr02G11173(dist=13758),JreChr02G11174(dist=9098)	24029185;79541;A;G;0.22;6.3786777657797;intergenic,JreChr02G11173(dist=14286),JreChr02G11174(dist=8570)	24033870;84226;C;T;0.07;5.61121058566035;intergenic,JreChr02G11173(dist=18971),JreChr02G11174(dist=3885)	24034038;84394;G;A;0.075;5.57480744800184;intergenic,JreChr02G11173(dist=19139),JreChr02G11174(dist=3717)	24034224;84580;T;C;0.0721649484536082;6.17759547765059;intergenic,JreChr02G11173(dist=19325),JreChr02G11174(dist=3531)
8	chr2	23824209	24024225	200017	2	23924225	C	T	0.0816327	5.35615	intergenic(JreChr02G11158(dist=7744),JreChr02G11159(dist=1606))	JreChr02G11163.mrna1	23954662	23960251	5590	-30437	12	23924209;-30453;C;T;0.136363636363636;5.02376363114921;intergenic,JreChr02G11158(dist=7728),JreChr02G11159(dist=1622)	23924225;-30437;C;T;0.0816326530612245;5.35615180217841;intergenic,JreChr02G11158(dist=7744),JreChr02G11159(dist=1606)	24028657;68406;G;A;0.262626262626263;5.38730852012562;intergenic,JreChr02G11173(dist=13758),JreChr02G11174(dist=9098)	24029185;68934;A;G;0.22;6.3786777657797;intergenic,JreChr02G11173(dist=14286),JreChr02G11174(dist=8570)	24033870;73619;C;T;0.07;5.61121058566035;intergenic,JreChr02G11173(dist=18971),JreChr02G11174(dist=3885)	24034038;73787;G;A;0.075;5.57480744800184;intergenic,JreChr02G11173(dist=19139),JreChr02G11174(dist=3717)	24034224;73973;T;C;0.0721649484536082;6.17759547765059;intergenic,JreChr02G11173(dist=19325),JreChr02G11174(dist=3531)	24054256;94005;A;G;0.115;5.48647850014725;intergenic,JreChr02G11177(dist=1433),JreChr02G11178(dist=2189)	24054928;94677;G;A;0.103092783505155;5.05384737378897;intergenic,JreChr02G11177(dist=2105),JreChr02G11178(dist=1517)	24055147;94896;A;C;0.118811881188119;5.77344004656772;intergenic,JreChr02G11177(dist=2324),JreChr02G11178(dist=1298)	24057089;96838;G;A;0.0792079207920792;6.11421656602757;exon,nonsynonymous(JreChr02G11178:JreChr02G11178.mrna1:exon1:c.C121T:p.P41S,)	24057526;97275;A;G;0.0816326530612245;5.97521313983877;upstream,JreChr02G11178
8	chr2	23824209	24024225	200017	2	23924225	C	T	0.0816327	5.35615	intergenic(JreChr02G11158(dist=7744),JreChr02G11159(dist=1606))	JreChr02G11164.mrna1	23962556	23965215	2660	-38331	15	23924209;-38347;C;T;0.136363636363636;5.02376363114921;intergenic,JreChr02G11158(dist=7728),JreChr02G11159(dist=1622)	23924225;-38331;C;T;0.0816326530612245;5.35615180217841;intergenic,JreChr02G11158(dist=7744),JreChr02G11159(dist=1606)	24028657;63442;G;A;0.262626262626263;5.38730852012562;intergenic,JreChr02G11173(dist=13758),JreChr02G11174(dist=9098)	24029185;63970;A;G;0.22;6.3786777657797;intergenic,JreChr02G11173(dist=14286),JreChr02G11174(dist=8570)	24033870;68655;C;T;0.07;5.61121058566035;intergenic,JreChr02G11173(dist=18971),JreChr02G11174(dist=3885)	24034038;68823;G;A;0.075;5.57480744800184;intergenic,JreChr02G11173(dist=19139),JreChr02G11174(dist=3717)	24034224;69009;T;C;0.0721649484536082;6.17759547765059;intergenic,JreChr02G11173(dist=19325),JreChr02G11174(dist=3531)	24054256;89041;A;G;0.115;5.48647850014725;intergenic,JreChr02G11177(dist=1433),JreChr02G11178(dist=2189)	24054928;89713;G;A;0.103092783505155;5.05384737378897;intergenic,JreChr02G11177(dist=2105),JreChr02G11178(dist=1517)	24055147;89932;A;C;0.118811881188119;5.77344004656772;intergenic,JreChr02G11177(dist=2324),JreChr02G11178(dist=1298)	24057089;91874;G;A;0.0792079207920792;6.11421656602757;exon,nonsynonymous(JreChr02G11178:JreChr02G11178.mrna1:exon1:c.C121T:p.P41S,)	24057526;92311;A;G;0.0816326530612245;5.97521313983877;upstream,JreChr02G11178	24062399;97184;C;T;0.0842105263157895;5.7193626806607;downstream,JreChr02G11179	24064119;98904;T;C;0.0885416666666667;6.26672142267036;intronic,JreChr02G11179	24064631;99416;T;A;0.0841584158415842;6.08590590626095;intronic,JreChr02G11179
8	chr2	23824209	24024225	200017	2	23924225	C	T	0.0816327	5.35615	intergenic(JreChr02G11158(dist=7744),JreChr02G11159(dist=1606))	JreChr02G11165.mrna1	23966058	23966827	770	-41833	16	23924209;-41849;C;T;0.136363636363636;5.02376363114921;intergenic,JreChr02G11158(dist=7728),JreChr02G11159(dist=1622)	23924225;-41833;C;T;0.0816326530612245;5.35615180217841;intergenic,JreChr02G11158(dist=7744),JreChr02G11159(dist=1606)	24028657;61830;G;A;0.262626262626263;5.38730852012562;intergenic,JreChr02G11173(dist=13758),JreChr02G11174(dist=9098)	24029185;62358;A;G;0.22;6.3786777657797;intergenic,JreChr02G11173(dist=14286),JreChr02G11174(dist=8570)	24033870;67043;C;T;0.07;5.61121058566035;intergenic,JreChr02G11173(dist=18971),JreChr02G11174(dist=3885)	24034038;67211;G;A;0.075;5.57480744800184;intergenic,JreChr02G11173(dist=19139),JreChr02G11174(dist=3717)	24034224;67397;T;C;0.0721649484536082;6.17759547765059;intergenic,JreChr02G11173(dist=19325),JreChr02G11174(dist=3531)	24054256;87429;A;G;0.115;5.48647850014725;intergenic,JreChr02G11177(dist=1433),JreChr02G11178(dist=2189)	24054928;88101;G;A;0.103092783505155;5.05384737378897;intergenic,JreChr02G11177(dist=2105),JreChr02G11178(dist=1517)	24055147;88320;A;C;0.118811881188119;5.77344004656772;intergenic,JreChr02G11177(dist=2324),JreChr02G11178(dist=1298)	24057089;90262;G;A;0.0792079207920792;6.11421656602757;exon,nonsynonymous(JreChr02G11178:JreChr02G11178.mrna1:exon1:c.C121T:p.P41S,)	24057526;90699;A;G;0.0816326530612245;5.97521313983877;upstream,JreChr02G11178	24062399;95572;C;T;0.0842105263157895;5.7193626806607;downstream,JreChr02G11179	24064119;97292;T;C;0.0885416666666667;6.26672142267036;intronic,JreChr02G11179	24064631;97804;T;A;0.0841584158415842;6.08590590626095;intronic,JreChr02G11179	24066718;99891;A;T;0.085;6.08865469937483;intronic,JreChr02G11179
8	chr2	23824209	24024225	200017	2	23924225	C	T	0.0816327	5.35615	intergenic(JreChr02G11158(dist=7744),JreChr02G11159(dist=1606))	JreChr02G11166.mrna1	23975932	23977328	1397	-51707	29	23924209;-51723;C;T;0.136363636363636;5.02376363114921;intergenic,JreChr02G11158(dist=7728),JreChr02G11159(dist=1622)	23924225;-51707;C;T;0.0816326530612245;5.35615180217841;intergenic,JreChr02G11158(dist=7744),JreChr02G11159(dist=1606)	24028657;51329;G;A;0.262626262626263;5.38730852012562;intergenic,JreChr02G11173(dist=13758),JreChr02G11174(dist=9098)	24029185;51857;A;G;0.22;6.3786777657797;intergenic,JreChr02G11173(dist=14286),JreChr02G11174(dist=8570)	24033870;56542;C;T;0.07;5.61121058566035;intergenic,JreChr02G11173(dist=18971),JreChr02G11174(dist=3885)	24034038;56710;G;A;0.075;5.57480744800184;intergenic,JreChr02G11173(dist=19139),JreChr02G11174(dist=3717)	24034224;56896;T;C;0.0721649484536082;6.17759547765059;intergenic,JreChr02G11173(dist=19325),JreChr02G11174(dist=3531)	24054256;76928;A;G;0.115;5.48647850014725;intergenic,JreChr02G11177(dist=1433),JreChr02G11178(dist=2189)	24054928;77600;G;A;0.103092783505155;5.05384737378897;intergenic,JreChr02G11177(dist=2105),JreChr02G11178(dist=1517)	24055147;77819;A;C;0.118811881188119;5.77344004656772;intergenic,JreChr02G11177(dist=2324),JreChr02G11178(dist=1298)	24057089;79761;G;A;0.0792079207920792;6.11421656602757;exon,nonsynonymous(JreChr02G11178:JreChr02G11178.mrna1:exon1:c.C121T:p.P41S,)	24057526;80198;A;G;0.0816326530612245;5.97521313983877;upstream,JreChr02G11178	24062399;85071;C;T;0.0842105263157895;5.7193626806607;downstream,JreChr02G11179	24064119;86791;T;C;0.0885416666666667;6.26672142267036;intronic,JreChr02G11179	24064631;87303;T;A;0.0841584158415842;6.08590590626095;intronic,JreChr02G11179	24066718;89390;A;T;0.085;6.08865469937483;intronic,JreChr02G11179	24069022;91694;T;C;0.0841584158415842;6.08590590626095;intergenic,JreChr02G11179(dist=1140),JreChr02G11180(dist=3207)	24069047;91719;G;A;0.0792079207920792;6.11421656602757;intergenic,JreChr02G11179(dist=1165),JreChr02G11180(dist=3182)	24070468;93140;A;G;0.0792079207920792;6.11421656602757;intergenic,JreChr02G11179(dist=2586),JreChr02G11180(dist=1761)	24070469;93141;T;A;0.0792079207920792;6.11421656602757;intergenic,JreChr02G11179(dist=2587),JreChr02G11180(dist=1760)	24070801;93473;T;C;0.099009900990099;5.23508813402814;intergenic,JreChr02G11179(dist=2919),JreChr02G11180(dist=1428)	24071183;93855;C;G;0.0792079207920792;5.80117170283434;intergenic,JreChr02G11179(dist=3301),JreChr02G11180(dist=1046)	24071922;94594;A;G;0.08;6.01846330021313;downstream,JreChr02G11180	24072699;95371;G;T;0.0792079207920792;6.11421656602757;exon,nonsynonymous(JreChr02G11180:JreChr02G11180.mrna1:exon5:c.C1446A:p.H482Q,)	24073004;95676;A;G;0.0792079207920792;5.2775099613454;intronic,JreChr02G11180	24074347;97019;T;A;0.0707070707070707;5.75194601634612;intronic,JreChr02G11180	24075879;98551;C;T;0.0792079207920792;6.11421656602757;exon,nonsynonymous(JreChr02G11180:JreChr02G11180.mrna1:exon2:c.G376A:p.A126T,)	24076942;99614;G;C;0.0969387755102041;5.10111335887581;upstream,JreChr02G11180	24077146;99818;A;G;0.0888888888888889;5.60605348019076;upstream,JreChr02G11180
8	chr2	23824209	24024225	200017	2	23924225	C	T	0.0816327	5.35615	intergenic(JreChr02G11158(dist=7744),JreChr02G11159(dist=1606))	JreChr02G11167.mrna1	23981339	23983298	1960	-57114	39	23924209;-57130;C;T;0.136363636363636;5.02376363114921;intergenic,JreChr02G11158(dist=7728),JreChr02G11159(dist=1622)	23924225;-57114;C;T;0.0816326530612245;5.35615180217841;intergenic,JreChr02G11158(dist=7744),JreChr02G11159(dist=1606)	24028657;45359;G;A;0.262626262626263;5.38730852012562;intergenic,JreChr02G11173(dist=13758),JreChr02G11174(dist=9098)	24029185;45887;A;G;0.22;6.3786777657797;intergenic,JreChr02G11173(dist=14286),JreChr02G11174(dist=8570)	24033870;50572;C;T;0.07;5.61121058566035;intergenic,JreChr02G11173(dist=18971),JreChr02G11174(dist=3885)	24034038;50740;G;A;0.075;5.57480744800184;intergenic,JreChr02G11173(dist=19139),JreChr02G11174(dist=3717)	24034224;50926;T;C;0.0721649484536082;6.17759547765059;intergenic,JreChr02G11173(dist=19325),JreChr02G11174(dist=3531)	24054256;70958;A;G;0.115;5.48647850014725;intergenic,JreChr02G11177(dist=1433),JreChr02G11178(dist=2189)	24054928;71630;G;A;0.103092783505155;5.05384737378897;intergenic,JreChr02G11177(dist=2105),JreChr02G11178(dist=1517)	24055147;71849;A;C;0.118811881188119;5.77344004656772;intergenic,JreChr02G11177(dist=2324),JreChr02G11178(dist=1298)	24057089;73791;G;A;0.0792079207920792;6.11421656602757;exon,nonsynonymous(JreChr02G11178:JreChr02G11178.mrna1:exon1:c.C121T:p.P41S,)	24057526;74228;A;G;0.0816326530612245;5.97521313983877;upstream,JreChr02G11178	24062399;79101;C;T;0.0842105263157895;5.7193626806607;downstream,JreChr02G11179	24064119;80821;T;C;0.0885416666666667;6.26672142267036;intronic,JreChr02G11179	24064631;81333;T;A;0.0841584158415842;6.08590590626095;intronic,JreChr02G11179	24066718;83420;A;T;0.085;6.08865469937483;intronic,JreChr02G11179	24069022;85724;T;C;0.0841584158415842;6.08590590626095;intergenic,JreChr02G11179(dist=1140),JreChr02G11180(dist=3207)	24069047;85749;G;A;0.0792079207920792;6.11421656602757;intergenic,JreChr02G11179(dist=1165),JreChr02G11180(dist=3182)	24070468;87170;A;G;0.0792079207920792;6.11421656602757;intergenic,JreChr02G11179(dist=2586),JreChr02G11180(dist=1761)	24070469;87171;T;A;0.0792079207920792;6.11421656602757;intergenic,JreChr02G11179(dist=2587),JreChr02G11180(dist=1760)	24070801;87503;T;C;0.099009900990099;5.23508813402814;intergenic,JreChr02G11179(dist=2919),JreChr02G11180(dist=1428)	24071183;87885;C;G;0.0792079207920792;5.80117170283434;intergenic,JreChr02G11179(dist=3301),JreChr02G11180(dist=1046)	24071922;88624;A;G;0.08;6.01846330021313;downstream,JreChr02G11180	24072699;89401;G;T;0.0792079207920792;6.11421656602757;exon,nonsynonymous(JreChr02G11180:JreChr02G11180.mrna1:exon5:c.C1446A:p.H482Q,)	24073004;89706;A;G;0.0792079207920792;5.2775099613454;intronic,JreChr02G11180	24074347;91049;T;A;0.0707070707070707;5.75194601634612;intronic,JreChr02G11180	24075879;92581;C;T;0.0792079207920792;6.11421656602757;exon,nonsynonymous(JreChr02G11180:JreChr02G11180.mrna1:exon2:c.G376A:p.A126T,)	24076942;93644;G;C;0.0969387755102041;5.10111335887581;upstream,JreChr02G11180	24077146;93848;A;G;0.0888888888888889;5.60605348019076;upstream,JreChr02G11180	24078579;95281;A;C;0.0891089108910891;5.84772908891435;intergenic,JreChr02G11180(dist=2052),JreChr02G11181(dist=1561)	24078580;95282;G;A;0.0891089108910891;5.84772908891435;intergenic,JreChr02G11180(dist=2053),JreChr02G11181(dist=1560)	24078744;95446;C;T;0.0841584158415842;5.15108649289953;intergenic,JreChr02G11180(dist=2217),JreChr02G11181(dist=1396)
8	chr2	23824209	24024225	200017	2	23924225	C	T	0.0816327	5.35615	intergenic(JreChr02G11158(dist=7744),JreChr02G11159(dist=1606))	JreChr02G11168.mrna1	23984802	23989367	4566	-60577	43	23924209;-60593;C;T;0.136363636363636;5.02376363114921;intergenic,JreChr02G11158(dist=7728),JreChr02G11159(dist=1622)	23924225;-60577;C;T;0.0816326530612245;5.35615180217841;intergenic,JreChr02G11158(dist=7744),JreChr02G11159(dist=1606)	24028657;39290;G;A;0.262626262626263;5.38730852012562;intergenic,JreChr02G11173(dist=13758),JreChr02G11174(dist=9098)	24029185;39818;A;G;0.22;6.3786777657797;intergenic,JreChr02G11173(dist=14286),JreChr02G11174(dist=8570)	24033870;44503;C;T;0.07;5.61121058566035;intergenic,JreChr02G11173(dist=18971),JreChr02G11174(dist=3885)	24034038;44671;G;A;0.075;5.57480744800184;intergenic,JreChr02G11173(dist=19139),JreChr02G11174(dist=3717)	24034224;44857;T;C;0.0721649484536082;6.17759547765059;intergenic,JreChr02G11173(dist=19325),JreChr02G11174(dist=3531)	24054256;64889;A;G;0.115;5.48647850014725;intergenic,JreChr02G11177(dist=1433),JreChr02G11178(dist=2189)	24054928;65561;G;A;0.103092783505155;5.05384737378897;intergenic,JreChr02G11177(dist=2105),JreChr02G11178(dist=1517)	24055147;65780;A;C;0.118811881188119;5.77344004656772;intergenic,JreChr02G11177(dist=2324),JreChr02G11178(dist=1298)	24057089;67722;G;A;0.0792079207920792;6.11421656602757;exon,nonsynonymous(JreChr02G11178:JreChr02G11178.mrna1:exon1:c.C121T:p.P41S,)	24057526;68159;A;G;0.0816326530612245;5.97521313983877;upstream,JreChr02G11178	24062399;73032;C;T;0.0842105263157895;5.7193626806607;downstream,JreChr02G11179	24064119;74752;T;C;0.0885416666666667;6.26672142267036;intronic,JreChr02G11179	24064631;75264;T;A;0.0841584158415842;6.08590590626095;intronic,JreChr02G11179	24066718;77351;A;T;0.085;6.08865469937483;intronic,JreChr02G11179	24069022;79655;T;C;0.0841584158415842;6.08590590626095;intergenic,JreChr02G11179(dist=1140),JreChr02G11180(dist=3207)	24069047;79680;G;A;0.0792079207920792;6.11421656602757;intergenic,JreChr02G11179(dist=1165),JreChr02G11180(dist=3182)	24070468;81101;A;G;0.0792079207920792;6.11421656602757;intergenic,JreChr02G11179(dist=2586),JreChr02G11180(dist=1761)	24070469;81102;T;A;0.0792079207920792;6.11421656602757;intergenic,JreChr02G11179(dist=2587),JreChr02G11180(dist=1760)	24070801;81434;T;C;0.099009900990099;5.23508813402814;intergenic,JreChr02G11179(dist=2919),JreChr02G11180(dist=1428)	24071183;81816;C;G;0.0792079207920792;5.80117170283434;intergenic,JreChr02G11179(dist=3301),JreChr02G11180(dist=1046)	24071922;82555;A;G;0.08;6.01846330021313;downstream,JreChr02G11180	24072699;83332;G;T;0.0792079207920792;6.11421656602757;exon,nonsynonymous(JreChr02G11180:JreChr02G11180.mrna1:exon5:c.C1446A:p.H482Q,)	24073004;83637;A;G;0.0792079207920792;5.2775099613454;intronic,JreChr02G11180	24074347;84980;T;A;0.0707070707070707;5.75194601634612;intronic,JreChr02G11180	24075879;86512;C;T;0.0792079207920792;6.11421656602757;exon,nonsynonymous(JreChr02G11180:JreChr02G11180.mrna1:exon2:c.G376A:p.A126T,)	24076942;87575;G;C;0.0969387755102041;5.10111335887581;upstream,JreChr02G11180	24077146;87779;A;G;0.0888888888888889;5.60605348019076;upstream,JreChr02G11180	24078579;89212;A;C;0.0891089108910891;5.84772908891435;intergenic,JreChr02G11180(dist=2052),JreChr02G11181(dist=1561)	24078580;89213;G;A;0.0891089108910891;5.84772908891435;intergenic,JreChr02G11180(dist=2053),JreChr02G11181(dist=1560)	24078744;89377;C;T;0.0841584158415842;5.15108649289953;intergenic,JreChr02G11180(dist=2217),JreChr02G11181(dist=1396)
8	chr2	23824209	24024225	200017	2	23924225	C	T	0.0816327	5.35615	intergenic(JreChr02G11158(dist=7744),JreChr02G11159(dist=1606))	JreChr02G11169.mrna1	23992868	23998851	5984	-68643	48	23924209;-68659;C;T;0.136363636363636;5.02376363114921;intergenic,JreChr02G11158(dist=7728),JreChr02G11159(dist=1622)	23924225;-68643;C;T;0.0816326530612245;5.35615180217841;intergenic,JreChr02G11158(dist=7744),JreChr02G11159(dist=1606)	24028657;29806;G;A;0.262626262626263;5.38730852012562;intergenic,JreChr02G11173(dist=13758),JreChr02G11174(dist=9098)	24029185;30334;A;G;0.22;6.3786777657797;intergenic,JreChr02G11173(dist=14286),JreChr02G11174(dist=8570)	24033870;35019;C;T;0.07;5.61121058566035;intergenic,JreChr02G11173(dist=18971),JreChr02G11174(dist=3885)	24034038;35187;G;A;0.075;5.57480744800184;intergenic,JreChr02G11173(dist=19139),JreChr02G11174(dist=3717)	24034224;35373;T;C;0.0721649484536082;6.17759547765059;intergenic,JreChr02G11173(dist=19325),JreChr02G11174(dist=3531)	24054256;55405;A;G;0.115;5.48647850014725;intergenic,JreChr02G11177(dist=1433),JreChr02G11178(dist=2189)	24054928;56077;G;A;0.103092783505155;5.05384737378897;intergenic,JreChr02G11177(dist=2105),JreChr02G11178(dist=1517)	24055147;56296;A;C;0.118811881188119;5.77344004656772;intergenic,JreChr02G11177(dist=2324),JreChr02G11178(dist=1298)	24057089;58238;G;A;0.0792079207920792;6.11421656602757;exon,nonsynonymous(JreChr02G11178:JreChr02G11178.mrna1:exon1:c.C121T:p.P41S,)	24057526;58675;A;G;0.0816326530612245;5.97521313983877;upstream,JreChr02G11178	24062399;63548;C;T;0.0842105263157895;5.7193626806607;downstream,JreChr02G11179	24064119;65268;T;C;0.0885416666666667;6.26672142267036;intronic,JreChr02G11179	24064631;65780;T;A;0.0841584158415842;6.08590590626095;intronic,JreChr02G11179	24066718;67867;A;T;0.085;6.08865469937483;intronic,JreChr02G11179	24069022;70171;T;C;0.0841584158415842;6.08590590626095;intergenic,JreChr02G11179(dist=1140),JreChr02G11180(dist=3207)	24069047;70196;G;A;0.0792079207920792;6.11421656602757;intergenic,JreChr02G11179(dist=1165),JreChr02G11180(dist=3182)	24070468;71617;A;G;0.0792079207920792;6.11421656602757;intergenic,JreChr02G11179(dist=2586),JreChr02G11180(dist=1761)	24070469;71618;T;A;0.0792079207920792;6.11421656602757;intergenic,JreChr02G11179(dist=2587),JreChr02G11180(dist=1760)	24070801;71950;T;C;0.099009900990099;5.23508813402814;intergenic,JreChr02G11179(dist=2919),JreChr02G11180(dist=1428)	24071183;72332;C;G;0.0792079207920792;5.80117170283434;intergenic,JreChr02G11179(dist=3301),JreChr02G11180(dist=1046)	24071922;73071;A;G;0.08;6.01846330021313;downstream,JreChr02G11180	24072699;73848;G;T;0.0792079207920792;6.11421656602757;exon,nonsynonymous(JreChr02G11180:JreChr02G11180.mrna1:exon5:c.C1446A:p.H482Q,)	24073004;74153;A;G;0.0792079207920792;5.2775099613454;intronic,JreChr02G11180	24074347;75496;T;A;0.0707070707070707;5.75194601634612;intronic,JreChr02G11180	24075879;77028;C;T;0.0792079207920792;6.11421656602757;exon,nonsynonymous(JreChr02G11180:JreChr02G11180.mrna1:exon2:c.G376A:p.A126T,)	24076942;78091;G;C;0.0969387755102041;5.10111335887581;upstream,JreChr02G11180	24077146;78295;A;G;0.0888888888888889;5.60605348019076;upstream,JreChr02G11180	24078579;79728;A;C;0.0891089108910891;5.84772908891435;intergenic,JreChr02G11180(dist=2052),JreChr02G11181(dist=1561)	24078580;79729;G;A;0.0891089108910891;5.84772908891435;intergenic,JreChr02G11180(dist=2053),JreChr02G11181(dist=1560)	24078744;79893;C;T;0.0841584158415842;5.15108649289953;intergenic,JreChr02G11180(dist=2217),JreChr02G11181(dist=1396)
8	chr2	23824209	24024225	200017	2	23924225	C	T	0.0816327	5.35615	intergenic(JreChr02G11158(dist=7744),JreChr02G11159(dist=1606))	JreChr02G11170.mrna1	23999660	24001688	2029	-75435	48	23924209;-75451;C;T;0.136363636363636;5.02376363114921;intergenic,JreChr02G11158(dist=7728),JreChr02G11159(dist=1622)	23924225;-75435;C;T;0.0816326530612245;5.35615180217841;intergenic,JreChr02G11158(dist=7744),JreChr02G11159(dist=1606)	24028657;26969;G;A;0.262626262626263;5.38730852012562;intergenic,JreChr02G11173(dist=13758),JreChr02G11174(dist=9098)	24029185;27497;A;G;0.22;6.3786777657797;intergenic,JreChr02G11173(dist=14286),JreChr02G11174(dist=8570)	24033870;32182;C;T;0.07;5.61121058566035;intergenic,JreChr02G11173(dist=18971),JreChr02G11174(dist=3885)	24034038;32350;G;A;0.075;5.57480744800184;intergenic,JreChr02G11173(dist=19139),JreChr02G11174(dist=3717)	24034224;32536;T;C;0.0721649484536082;6.17759547765059;intergenic,JreChr02G11173(dist=19325),JreChr02G11174(dist=3531)	24054256;52568;A;G;0.115;5.48647850014725;intergenic,JreChr02G11177(dist=1433),JreChr02G11178(dist=2189)	24054928;53240;G;A;0.103092783505155;5.05384737378897;intergenic,JreChr02G11177(dist=2105),JreChr02G11178(dist=1517)	24055147;53459;A;C;0.118811881188119;5.77344004656772;intergenic,JreChr02G11177(dist=2324),JreChr02G11178(dist=1298)	24057089;55401;G;A;0.0792079207920792;6.11421656602757;exon,nonsynonymous(JreChr02G11178:JreChr02G11178.mrna1:exon1:c.C121T:p.P41S,)	24057526;55838;A;G;0.0816326530612245;5.97521313983877;upstream,JreChr02G11178	24062399;60711;C;T;0.0842105263157895;5.7193626806607;downstream,JreChr02G11179	24064119;62431;T;C;0.0885416666666667;6.26672142267036;intronic,JreChr02G11179	24064631;62943;T;A;0.0841584158415842;6.08590590626095;intronic,JreChr02G11179	24066718;65030;A;T;0.085;6.08865469937483;intronic,JreChr02G11179	24069022;67334;T;C;0.0841584158415842;6.08590590626095;intergenic,JreChr02G11179(dist=1140),JreChr02G11180(dist=3207)	24069047;67359;G;A;0.0792079207920792;6.11421656602757;intergenic,JreChr02G11179(dist=1165),JreChr02G11180(dist=3182)	24070468;68780;A;G;0.0792079207920792;6.11421656602757;intergenic,JreChr02G11179(dist=2586),JreChr02G11180(dist=1761)	24070469;68781;T;A;0.0792079207920792;6.11421656602757;intergenic,JreChr02G11179(dist=2587),JreChr02G11180(dist=1760)	24070801;69113;T;C;0.099009900990099;5.23508813402814;intergenic,JreChr02G11179(dist=2919),JreChr02G11180(dist=1428)	24071183;69495;C;G;0.0792079207920792;5.80117170283434;intergenic,JreChr02G11179(dist=3301),JreChr02G11180(dist=1046)	24071922;70234;A;G;0.08;6.01846330021313;downstream,JreChr02G11180	24072699;71011;G;T;0.0792079207920792;6.11421656602757;exon,nonsynonymous(JreChr02G11180:JreChr02G11180.mrna1:exon5:c.C1446A:p.H482Q,)	24073004;71316;A;G;0.0792079207920792;5.2775099613454;intronic,JreChr02G11180	24074347;72659;T;A;0.0707070707070707;5.75194601634612;intronic,JreChr02G11180	24075879;74191;C;T;0.0792079207920792;6.11421656602757;exon,nonsynonymous(JreChr02G11180:JreChr02G11180.mrna1:exon2:c.G376A:p.A126T,)	24076942;75254;G;C;0.0969387755102041;5.10111335887581;upstream,JreChr02G11180	24077146;75458;A;G;0.0888888888888889;5.60605348019076;upstream,JreChr02G11180	24078579;76891;A;C;0.0891089108910891;5.84772908891435;intergenic,JreChr02G11180(dist=2052),JreChr02G11181(dist=1561)	24078580;76892;G;A;0.0891089108910891;5.84772908891435;intergenic,JreChr02G11180(dist=2053),JreChr02G11181(dist=1560)	24078744;77056;C;T;0.0841584158415842;5.15108649289953;intergenic,JreChr02G11180(dist=2217),JreChr02G11181(dist=1396)
8	chr2	23824209	24024225	200017	2	23924225	C	T	0.0816327	5.35615	intergenic(JreChr02G11158(dist=7744),JreChr02G11159(dist=1606))	JreChr02G11171.mrna1	24003083	24008153	5071	-78858	48	23924209;-78874;C;T;0.136363636363636;5.02376363114921;intergenic,JreChr02G11158(dist=7728),JreChr02G11159(dist=1622)	23924225;-78858;C;T;0.0816326530612245;5.35615180217841;intergenic,JreChr02G11158(dist=7744),JreChr02G11159(dist=1606)	24028657;20504;G;A;0.262626262626263;5.38730852012562;intergenic,JreChr02G11173(dist=13758),JreChr02G11174(dist=9098)	24029185;21032;A;G;0.22;6.3786777657797;intergenic,JreChr02G11173(dist=14286),JreChr02G11174(dist=8570)	24033870;25717;C;T;0.07;5.61121058566035;intergenic,JreChr02G11173(dist=18971),JreChr02G11174(dist=3885)	24034038;25885;G;A;0.075;5.57480744800184;intergenic,JreChr02G11173(dist=19139),JreChr02G11174(dist=3717)	24034224;26071;T;C;0.0721649484536082;6.17759547765059;intergenic,JreChr02G11173(dist=19325),JreChr02G11174(dist=3531)	24054256;46103;A;G;0.115;5.48647850014725;intergenic,JreChr02G11177(dist=1433),JreChr02G11178(dist=2189)	24054928;46775;G;A;0.103092783505155;5.05384737378897;intergenic,JreChr02G11177(dist=2105),JreChr02G11178(dist=1517)	24055147;46994;A;C;0.118811881188119;5.77344004656772;intergenic,JreChr02G11177(dist=2324),JreChr02G11178(dist=1298)	24057089;48936;G;A;0.0792079207920792;6.11421656602757;exon,nonsynonymous(JreChr02G11178:JreChr02G11178.mrna1:exon1:c.C121T:p.P41S,)	24057526;49373;A;G;0.0816326530612245;5.97521313983877;upstream,JreChr02G11178	24062399;54246;C;T;0.0842105263157895;5.7193626806607;downstream,JreChr02G11179	24064119;55966;T;C;0.0885416666666667;6.26672142267036;intronic,JreChr02G11179	24064631;56478;T;A;0.0841584158415842;6.08590590626095;intronic,JreChr02G11179	24066718;58565;A;T;0.085;6.08865469937483;intronic,JreChr02G11179	24069022;60869;T;C;0.0841584158415842;6.08590590626095;intergenic,JreChr02G11179(dist=1140),JreChr02G11180(dist=3207)	24069047;60894;G;A;0.0792079207920792;6.11421656602757;intergenic,JreChr02G11179(dist=1165),JreChr02G11180(dist=3182)	24070468;62315;A;G;0.0792079207920792;6.11421656602757;intergenic,JreChr02G11179(dist=2586),JreChr02G11180(dist=1761)	24070469;62316;T;A;0.0792079207920792;6.11421656602757;intergenic,JreChr02G11179(dist=2587),JreChr02G11180(dist=1760)	24070801;62648;T;C;0.099009900990099;5.23508813402814;intergenic,JreChr02G11179(dist=2919),JreChr02G11180(dist=1428)	24071183;63030;C;G;0.0792079207920792;5.80117170283434;intergenic,JreChr02G11179(dist=3301),JreChr02G11180(dist=1046)	24071922;63769;A;G;0.08;6.01846330021313;downstream,JreChr02G11180	24072699;64546;G;T;0.0792079207920792;6.11421656602757;exon,nonsynonymous(JreChr02G11180:JreChr02G11180.mrna1:exon5:c.C1446A:p.H482Q,)	24073004;64851;A;G;0.0792079207920792;5.2775099613454;intronic,JreChr02G11180	24074347;66194;T;A;0.0707070707070707;5.75194601634612;intronic,JreChr02G11180	24075879;67726;C;T;0.0792079207920792;6.11421656602757;exon,nonsynonymous(JreChr02G11180:JreChr02G11180.mrna1:exon2:c.G376A:p.A126T,)	24076942;68789;G;C;0.0969387755102041;5.10111335887581;upstream,JreChr02G11180	24077146;68993;A;G;0.0888888888888889;5.60605348019076;upstream,JreChr02G11180	24078579;70426;A;C;0.0891089108910891;5.84772908891435;intergenic,JreChr02G11180(dist=2052),JreChr02G11181(dist=1561)	24078580;70427;G;A;0.0891089108910891;5.84772908891435;intergenic,JreChr02G11180(dist=2053),JreChr02G11181(dist=1560)	24078744;70591;C;T;0.0841584158415842;5.15108649289953;intergenic,JreChr02G11180(dist=2217),JreChr02G11181(dist=1396)
8	chr2	23824209	24024225	200017	2	23924225	C	T	0.0816327	5.35615	intergenic(JreChr02G11158(dist=7744),JreChr02G11159(dist=1606))	JreChr02G11172.mrna1	24009957	24013462	3506	-85732	50	23924209;-85748;C;T;0.136363636363636;5.02376363114921;intergenic,JreChr02G11158(dist=7728),JreChr02G11159(dist=1622)	23924225;-85732;C;T;0.0816326530612245;5.35615180217841;intergenic,JreChr02G11158(dist=7744),JreChr02G11159(dist=1606)	24028657;15195;G;A;0.262626262626263;5.38730852012562;intergenic,JreChr02G11173(dist=13758),JreChr02G11174(dist=9098)	24029185;15723;A;G;0.22;6.3786777657797;intergenic,JreChr02G11173(dist=14286),JreChr02G11174(dist=8570)	24033870;20408;C;T;0.07;5.61121058566035;intergenic,JreChr02G11173(dist=18971),JreChr02G11174(dist=3885)	24034038;20576;G;A;0.075;5.57480744800184;intergenic,JreChr02G11173(dist=19139),JreChr02G11174(dist=3717)	24034224;20762;T;C;0.0721649484536082;6.17759547765059;intergenic,JreChr02G11173(dist=19325),JreChr02G11174(dist=3531)	24054256;40794;A;G;0.115;5.48647850014725;intergenic,JreChr02G11177(dist=1433),JreChr02G11178(dist=2189)	24054928;41466;G;A;0.103092783505155;5.05384737378897;intergenic,JreChr02G11177(dist=2105),JreChr02G11178(dist=1517)	24055147;41685;A;C;0.118811881188119;5.77344004656772;intergenic,JreChr02G11177(dist=2324),JreChr02G11178(dist=1298)	24057089;43627;G;A;0.0792079207920792;6.11421656602757;exon,nonsynonymous(JreChr02G11178:JreChr02G11178.mrna1:exon1:c.C121T:p.P41S,)	24057526;44064;A;G;0.0816326530612245;5.97521313983877;upstream,JreChr02G11178	24062399;48937;C;T;0.0842105263157895;5.7193626806607;downstream,JreChr02G11179	24064119;50657;T;C;0.0885416666666667;6.26672142267036;intronic,JreChr02G11179	24064631;51169;T;A;0.0841584158415842;6.08590590626095;intronic,JreChr02G11179	24066718;53256;A;T;0.085;6.08865469937483;intronic,JreChr02G11179	24069022;55560;T;C;0.0841584158415842;6.08590590626095;intergenic,JreChr02G11179(dist=1140),JreChr02G11180(dist=3207)	24069047;55585;G;A;0.0792079207920792;6.11421656602757;intergenic,JreChr02G11179(dist=1165),JreChr02G11180(dist=3182)	24070468;57006;A;G;0.0792079207920792;6.11421656602757;intergenic,JreChr02G11179(dist=2586),JreChr02G11180(dist=1761)	24070469;57007;T;A;0.0792079207920792;6.11421656602757;intergenic,JreChr02G11179(dist=2587),JreChr02G11180(dist=1760)	24070801;57339;T;C;0.099009900990099;5.23508813402814;intergenic,JreChr02G11179(dist=2919),JreChr02G11180(dist=1428)	24071183;57721;C;G;0.0792079207920792;5.80117170283434;intergenic,JreChr02G11179(dist=3301),JreChr02G11180(dist=1046)	24071922;58460;A;G;0.08;6.01846330021313;downstream,JreChr02G11180	24072699;59237;G;T;0.0792079207920792;6.11421656602757;exon,nonsynonymous(JreChr02G11180:JreChr02G11180.mrna1:exon5:c.C1446A:p.H482Q,)	24073004;59542;A;G;0.0792079207920792;5.2775099613454;intronic,JreChr02G11180	24074347;60885;T;A;0.0707070707070707;5.75194601634612;intronic,JreChr02G11180	24075879;62417;C;T;0.0792079207920792;6.11421656602757;exon,nonsynonymous(JreChr02G11180:JreChr02G11180.mrna1:exon2:c.G376A:p.A126T,)	24076942;63480;G;C;0.0969387755102041;5.10111335887581;upstream,JreChr02G11180	24077146;63684;A;G;0.0888888888888889;5.60605348019076;upstream,JreChr02G11180	24078579;65117;A;C;0.0891089108910891;5.84772908891435;intergenic,JreChr02G11180(dist=2052),JreChr02G11181(dist=1561)	24078580;65118;G;A;0.0891089108910891;5.84772908891435;intergenic,JreChr02G11180(dist=2053),JreChr02G11181(dist=1560)	24078744;65282;C;T;0.0841584158415842;5.15108649289953;intergenic,JreChr02G11180(dist=2217),JreChr02G11181(dist=1396)
8	chr2	23824209	24024225	200017	2	23924225	C	T	0.0816327	5.35615	intergenic(JreChr02G11158(dist=7744),JreChr02G11159(dist=1606))	JreChr02G11173.mrna1	24014528	24014899	372	-90303	50	23924209;-90319;C;T;0.136363636363636;5.02376363114921;intergenic,JreChr02G11158(dist=7728),JreChr02G11159(dist=1622)	23924225;-90303;C;T;0.0816326530612245;5.35615180217841;intergenic,JreChr02G11158(dist=7744),JreChr02G11159(dist=1606)	24028657;13758;G;A;0.262626262626263;5.38730852012562;intergenic,JreChr02G11173(dist=13758),JreChr02G11174(dist=9098)	24029185;14286;A;G;0.22;6.3786777657797;intergenic,JreChr02G11173(dist=14286),JreChr02G11174(dist=8570)	24033870;18971;C;T;0.07;5.61121058566035;intergenic,JreChr02G11173(dist=18971),JreChr02G11174(dist=3885)	24034038;19139;G;A;0.075;5.57480744800184;intergenic,JreChr02G11173(dist=19139),JreChr02G11174(dist=3717)	24034224;19325;T;C;0.0721649484536082;6.17759547765059;intergenic,JreChr02G11173(dist=19325),JreChr02G11174(dist=3531)	24054256;39357;A;G;0.115;5.48647850014725;intergenic,JreChr02G11177(dist=1433),JreChr02G11178(dist=2189)	24054928;40029;G;A;0.103092783505155;5.05384737378897;intergenic,JreChr02G11177(dist=2105),JreChr02G11178(dist=1517)	24055147;40248;A;C;0.118811881188119;5.77344004656772;intergenic,JreChr02G11177(dist=2324),JreChr02G11178(dist=1298)	24057089;42190;G;A;0.0792079207920792;6.11421656602757;exon,nonsynonymous(JreChr02G11178:JreChr02G11178.mrna1:exon1:c.C121T:p.P41S,)	24057526;42627;A;G;0.0816326530612245;5.97521313983877;upstream,JreChr02G11178	24062399;47500;C;T;0.0842105263157895;5.7193626806607;downstream,JreChr02G11179	24064119;49220;T;C;0.0885416666666667;6.26672142267036;intronic,JreChr02G11179	24064631;49732;T;A;0.0841584158415842;6.08590590626095;intronic,JreChr02G11179	24066718;51819;A;T;0.085;6.08865469937483;intronic,JreChr02G11179	24069022;54123;T;C;0.0841584158415842;6.08590590626095;intergenic,JreChr02G11179(dist=1140),JreChr02G11180(dist=3207)	24069047;54148;G;A;0.0792079207920792;6.11421656602757;intergenic,JreChr02G11179(dist=1165),JreChr02G11180(dist=3182)	24070468;55569;A;G;0.0792079207920792;6.11421656602757;intergenic,JreChr02G11179(dist=2586),JreChr02G11180(dist=1761)	24070469;55570;T;A;0.0792079207920792;6.11421656602757;intergenic,JreChr02G11179(dist=2587),JreChr02G11180(dist=1760)	24070801;55902;T;C;0.099009900990099;5.23508813402814;intergenic,JreChr02G11179(dist=2919),JreChr02G11180(dist=1428)	24071183;56284;C;G;0.0792079207920792;5.80117170283434;intergenic,JreChr02G11179(dist=3301),JreChr02G11180(dist=1046)	24071922;57023;A;G;0.08;6.01846330021313;downstream,JreChr02G11180	24072699;57800;G;T;0.0792079207920792;6.11421656602757;exon,nonsynonymous(JreChr02G11180:JreChr02G11180.mrna1:exon5:c.C1446A:p.H482Q,)	24073004;58105;A;G;0.0792079207920792;5.2775099613454;intronic,JreChr02G11180	24074347;59448;T;A;0.0707070707070707;5.75194601634612;intronic,JreChr02G11180	24075879;60980;C;T;0.0792079207920792;6.11421656602757;exon,nonsynonymous(JreChr02G11180:JreChr02G11180.mrna1:exon2:c.G376A:p.A126T,)	24076942;62043;G;C;0.0969387755102041;5.10111335887581;upstream,JreChr02G11180	24077146;62247;A;G;0.0888888888888889;5.60605348019076;upstream,JreChr02G11180	24078579;63680;A;C;0.0891089108910891;5.84772908891435;intergenic,JreChr02G11180(dist=2052),JreChr02G11181(dist=1561)	24078580;63681;G;A;0.0891089108910891;5.84772908891435;intergenic,JreChr02G11180(dist=2053),JreChr02G11181(dist=1560)	24078744;63845;C;T;0.0841584158415842;5.15108649289953;intergenic,JreChr02G11180(dist=2217),JreChr02G11181(dist=1396)
9	chr2	23928657	24231218	302562	52	24029185	A	G	0.22	6.37868	intergenic(JreChr02G11173(dist=14286),JreChr02G11174(dist=8570))	JreChr02G11174.mrna1	24037755	24039948	2194	-8570	52	24028657;-9098;G;A;0.262626262626263;5.38730852012562;intergenic,JreChr02G11173(dist=13758),JreChr02G11174(dist=9098)	24029185;-8570;A;G;0.22;6.3786777657797;intergenic,JreChr02G11173(dist=14286),JreChr02G11174(dist=8570)	24033870;-3885;C;T;0.07;5.61121058566035;intergenic,JreChr02G11173(dist=18971),JreChr02G11174(dist=3885)	24034038;-3717;G;A;0.075;5.57480744800184;intergenic,JreChr02G11173(dist=19139),JreChr02G11174(dist=3717)	24034224;-3531;T;C;0.0721649484536082;6.17759547765059;intergenic,JreChr02G11173(dist=19325),JreChr02G11174(dist=3531)	24054256;14308;A;G;0.115;5.48647850014725;intergenic,JreChr02G11177(dist=1433),JreChr02G11178(dist=2189)	24054928;14980;G;A;0.103092783505155;5.05384737378897;intergenic,JreChr02G11177(dist=2105),JreChr02G11178(dist=1517)	24055147;15199;A;C;0.118811881188119;5.77344004656772;intergenic,JreChr02G11177(dist=2324),JreChr02G11178(dist=1298)	24057089;17141;G;A;0.0792079207920792;6.11421656602757;exon,nonsynonymous(JreChr02G11178:JreChr02G11178.mrna1:exon1:c.C121T:p.P41S,)	24057526;17578;A;G;0.0816326530612245;5.97521313983877;upstream,JreChr02G11178	24062399;22451;C;T;0.0842105263157895;5.7193626806607;downstream,JreChr02G11179	24064119;24171;T;C;0.0885416666666667;6.26672142267036;intronic,JreChr02G11179	24064631;24683;T;A;0.0841584158415842;6.08590590626095;intronic,JreChr02G11179	24066718;26770;A;T;0.085;6.08865469937483;intronic,JreChr02G11179	24069022;29074;T;C;0.0841584158415842;6.08590590626095;intergenic,JreChr02G11179(dist=1140),JreChr02G11180(dist=3207)	24069047;29099;G;A;0.0792079207920792;6.11421656602757;intergenic,JreChr02G11179(dist=1165),JreChr02G11180(dist=3182)	24070468;30520;A;G;0.0792079207920792;6.11421656602757;intergenic,JreChr02G11179(dist=2586),JreChr02G11180(dist=1761)	24070469;30521;T;A;0.0792079207920792;6.11421656602757;intergenic,JreChr02G11179(dist=2587),JreChr02G11180(dist=1760)	24070801;30853;T;C;0.099009900990099;5.23508813402814;intergenic,JreChr02G11179(dist=2919),JreChr02G11180(dist=1428)	24071183;31235;C;G;0.0792079207920792;5.80117170283434;intergenic,JreChr02G11179(dist=3301),JreChr02G11180(dist=1046)	24071922;31974;A;G;0.08;6.01846330021313;downstream,JreChr02G11180	24072699;32751;G;T;0.0792079207920792;6.11421656602757;exon,nonsynonymous(JreChr02G11180:JreChr02G11180.mrna1:exon5:c.C1446A:p.H482Q,)	24073004;33056;A;G;0.0792079207920792;5.2775099613454;intronic,JreChr02G11180	24074347;34399;T;A;0.0707070707070707;5.75194601634612;intronic,JreChr02G11180	24075879;35931;C;T;0.0792079207920792;6.11421656602757;exon,nonsynonymous(JreChr02G11180:JreChr02G11180.mrna1:exon2:c.G376A:p.A126T,)	24076942;36994;G;C;0.0969387755102041;5.10111335887581;upstream,JreChr02G11180	24077146;37198;A;G;0.0888888888888889;5.60605348019076;upstream,JreChr02G11180	24078579;38631;A;C;0.0891089108910891;5.84772908891435;intergenic,JreChr02G11180(dist=2052),JreChr02G11181(dist=1561)	24078580;38632;G;A;0.0891089108910891;5.84772908891435;intergenic,JreChr02G11180(dist=2053),JreChr02G11181(dist=1560)	24078744;38796;C;T;0.0841584158415842;5.15108649289953;intergenic,JreChr02G11180(dist=2217),JreChr02G11181(dist=1396)	24078745;38797;G;A;0.0841584158415842;5.15108649289953;intergenic,JreChr02G11180(dist=2218),JreChr02G11181(dist=1395)	24078935;38987;T;A;0.0940594059405941;6.03050785981127;intergenic,JreChr02G11180(dist=2408),JreChr02G11181(dist=1205)
9	chr2	23928657	24231218	302562	52	24029185	A	G	0.22	6.37868	intergenic(JreChr02G11173(dist=14286),JreChr02G11174(dist=8570))	JreChr02G11175.mrna1	24044444	24044635	192	-15259	52	24028657;-15787;G;A;0.262626262626263;5.38730852012562;intergenic,JreChr02G11173(dist=13758),JreChr02G11174(dist=9098)	24029185;-15259;A;G;0.22;6.3786777657797;intergenic,JreChr02G11173(dist=14286),JreChr02G11174(dist=8570)	24033870;-10574;C;T;0.07;5.61121058566035;intergenic,JreChr02G11173(dist=18971),JreChr02G11174(dist=3885)	24034038;-10406;G;A;0.075;5.57480744800184;intergenic,JreChr02G11173(dist=19139),JreChr02G11174(dist=3717)	24034224;-10220;T;C;0.0721649484536082;6.17759547765059;intergenic,JreChr02G11173(dist=19325),JreChr02G11174(dist=3531)	24054256;9621;A;G;0.115;5.48647850014725;intergenic,JreChr02G11177(dist=1433),JreChr02G11178(dist=2189)	24054928;10293;G;A;0.103092783505155;5.05384737378897;intergenic,JreChr02G11177(dist=2105),JreChr02G11178(dist=1517)	24055147;10512;A;C;0.118811881188119;5.77344004656772;intergenic,JreChr02G11177(dist=2324),JreChr02G11178(dist=1298)	24057089;12454;G;A;0.0792079207920792;6.11421656602757;exon,nonsynonymous(JreChr02G11178:JreChr02G11178.mrna1:exon1:c.C121T:p.P41S,)	24057526;12891;A;G;0.0816326530612245;5.97521313983877;upstream,JreChr02G11178	24062399;17764;C;T;0.0842105263157895;5.7193626806607;downstream,JreChr02G11179	24064119;19484;T;C;0.0885416666666667;6.26672142267036;intronic,JreChr02G11179	24064631;19996;T;A;0.0841584158415842;6.08590590626095;intronic,JreChr02G11179	24066718;22083;A;T;0.085;6.08865469937483;intronic,JreChr02G11179	24069022;24387;T;C;0.0841584158415842;6.08590590626095;intergenic,JreChr02G11179(dist=1140),JreChr02G11180(dist=3207)	24069047;24412;G;A;0.0792079207920792;6.11421656602757;intergenic,JreChr02G11179(dist=1165),JreChr02G11180(dist=3182)	24070468;25833;A;G;0.0792079207920792;6.11421656602757;intergenic,JreChr02G11179(dist=2586),JreChr02G11180(dist=1761)	24070469;25834;T;A;0.0792079207920792;6.11421656602757;intergenic,JreChr02G11179(dist=2587),JreChr02G11180(dist=1760)	24070801;26166;T;C;0.099009900990099;5.23508813402814;intergenic,JreChr02G11179(dist=2919),JreChr02G11180(dist=1428)	24071183;26548;C;G;0.0792079207920792;5.80117170283434;intergenic,JreChr02G11179(dist=3301),JreChr02G11180(dist=1046)	24071922;27287;A;G;0.08;6.01846330021313;downstream,JreChr02G11180	24072699;28064;G;T;0.0792079207920792;6.11421656602757;exon,nonsynonymous(JreChr02G11180:JreChr02G11180.mrna1:exon5:c.C1446A:p.H482Q,)	24073004;28369;A;G;0.0792079207920792;5.2775099613454;intronic,JreChr02G11180	24074347;29712;T;A;0.0707070707070707;5.75194601634612;intronic,JreChr02G11180	24075879;31244;C;T;0.0792079207920792;6.11421656602757;exon,nonsynonymous(JreChr02G11180:JreChr02G11180.mrna1:exon2:c.G376A:p.A126T,)	24076942;32307;G;C;0.0969387755102041;5.10111335887581;upstream,JreChr02G11180	24077146;32511;A;G;0.0888888888888889;5.60605348019076;upstream,JreChr02G11180	24078579;33944;A;C;0.0891089108910891;5.84772908891435;intergenic,JreChr02G11180(dist=2052),JreChr02G11181(dist=1561)	24078580;33945;G;A;0.0891089108910891;5.84772908891435;intergenic,JreChr02G11180(dist=2053),JreChr02G11181(dist=1560)	24078744;34109;C;T;0.0841584158415842;5.15108649289953;intergenic,JreChr02G11180(dist=2217),JreChr02G11181(dist=1396)	24078745;34110;G;A;0.0841584158415842;5.15108649289953;intergenic,JreChr02G11180(dist=2218),JreChr02G11181(dist=1395)	24078935;34300;T;A;0.0940594059405941;6.03050785981127;intergenic,JreChr02G11180(dist=2408),JreChr02G11181(dist=1205)
9	chr2	23928657	24231218	302562	52	24029185	A	G	0.22	6.37868	intergenic(JreChr02G11173(dist=14286),JreChr02G11174(dist=8570))	JreChr02G11176.mrna1	24049145	24049384	240	-19960	52	24028657;-20488;G;A;0.262626262626263;5.38730852012562;intergenic,JreChr02G11173(dist=13758),JreChr02G11174(dist=9098)	24029185;-19960;A;G;0.22;6.3786777657797;intergenic,JreChr02G11173(dist=14286),JreChr02G11174(dist=8570)	24033870;-15275;C;T;0.07;5.61121058566035;intergenic,JreChr02G11173(dist=18971),JreChr02G11174(dist=3885)	24034038;-15107;G;A;0.075;5.57480744800184;intergenic,JreChr02G11173(dist=19139),JreChr02G11174(dist=3717)	24034224;-14921;T;C;0.0721649484536082;6.17759547765059;intergenic,JreChr02G11173(dist=19325),JreChr02G11174(dist=3531)	24054256;4872;A;G;0.115;5.48647850014725;intergenic,JreChr02G11177(dist=1433),JreChr02G11178(dist=2189)	24054928;5544;G;A;0.103092783505155;5.05384737378897;intergenic,JreChr02G11177(dist=2105),JreChr02G11178(dist=1517)	24055147;5763;A;C;0.118811881188119;5.77344004656772;intergenic,JreChr02G11177(dist=2324),JreChr02G11178(dist=1298)	24057089;7705;G;A;0.0792079207920792;6.11421656602757;exon,nonsynonymous(JreChr02G11178:JreChr02G11178.mrna1:exon1:c.C121T:p.P41S,)	24057526;8142;A;G;0.0816326530612245;5.97521313983877;upstream,JreChr02G11178	24062399;13015;C;T;0.0842105263157895;5.7193626806607;downstream,JreChr02G11179	24064119;14735;T;C;0.0885416666666667;6.26672142267036;intronic,JreChr02G11179	24064631;15247;T;A;0.0841584158415842;6.08590590626095;intronic,JreChr02G11179	24066718;17334;A;T;0.085;6.08865469937483;intronic,JreChr02G11179	24069022;19638;T;C;0.0841584158415842;6.08590590626095;intergenic,JreChr02G11179(dist=1140),JreChr02G11180(dist=3207)	24069047;19663;G;A;0.0792079207920792;6.11421656602757;intergenic,JreChr02G11179(dist=1165),JreChr02G11180(dist=3182)	24070468;21084;A;G;0.0792079207920792;6.11421656602757;intergenic,JreChr02G11179(dist=2586),JreChr02G11180(dist=1761)	24070469;21085;T;A;0.0792079207920792;6.11421656602757;intergenic,JreChr02G11179(dist=2587),JreChr02G11180(dist=1760)	24070801;21417;T;C;0.099009900990099;5.23508813402814;intergenic,JreChr02G11179(dist=2919),JreChr02G11180(dist=1428)	24071183;21799;C;G;0.0792079207920792;5.80117170283434;intergenic,JreChr02G11179(dist=3301),JreChr02G11180(dist=1046)	24071922;22538;A;G;0.08;6.01846330021313;downstream,JreChr02G11180	24072699;23315;G;T;0.0792079207920792;6.11421656602757;exon,nonsynonymous(JreChr02G11180:JreChr02G11180.mrna1:exon5:c.C1446A:p.H482Q,)	24073004;23620;A;G;0.0792079207920792;5.2775099613454;intronic,JreChr02G11180	24074347;24963;T;A;0.0707070707070707;5.75194601634612;intronic,JreChr02G11180	24075879;26495;C;T;0.0792079207920792;6.11421656602757;exon,nonsynonymous(JreChr02G11180:JreChr02G11180.mrna1:exon2:c.G376A:p.A126T,)	24076942;27558;G;C;0.0969387755102041;5.10111335887581;upstream,JreChr02G11180	24077146;27762;A;G;0.0888888888888889;5.60605348019076;upstream,JreChr02G11180	24078579;29195;A;C;0.0891089108910891;5.84772908891435;intergenic,JreChr02G11180(dist=2052),JreChr02G11181(dist=1561)	24078580;29196;G;A;0.0891089108910891;5.84772908891435;intergenic,JreChr02G11180(dist=2053),JreChr02G11181(dist=1560)	24078744;29360;C;T;0.0841584158415842;5.15108649289953;intergenic,JreChr02G11180(dist=2217),JreChr02G11181(dist=1396)	24078745;29361;G;A;0.0841584158415842;5.15108649289953;intergenic,JreChr02G11180(dist=2218),JreChr02G11181(dist=1395)	24078935;29551;T;A;0.0940594059405941;6.03050785981127;intergenic,JreChr02G11180(dist=2408),JreChr02G11181(dist=1205)
9	chr2	23928657	24231218	302562	52	24029185	A	G	0.22	6.37868	intergenic(JreChr02G11173(dist=14286),JreChr02G11174(dist=8570))	JreChr02G11177.mrna1	24051334	24052823	1490	-22149	52	24028657;-22677;G;A;0.262626262626263;5.38730852012562;intergenic,JreChr02G11173(dist=13758),JreChr02G11174(dist=9098)	24029185;-22149;A;G;0.22;6.3786777657797;intergenic,JreChr02G11173(dist=14286),JreChr02G11174(dist=8570)	24033870;-17464;C;T;0.07;5.61121058566035;intergenic,JreChr02G11173(dist=18971),JreChr02G11174(dist=3885)	24034038;-17296;G;A;0.075;5.57480744800184;intergenic,JreChr02G11173(dist=19139),JreChr02G11174(dist=3717)	24034224;-17110;T;C;0.0721649484536082;6.17759547765059;intergenic,JreChr02G11173(dist=19325),JreChr02G11174(dist=3531)	24054256;1433;A;G;0.115;5.48647850014725;intergenic,JreChr02G11177(dist=1433),JreChr02G11178(dist=2189)	24054928;2105;G;A;0.103092783505155;5.05384737378897;intergenic,JreChr02G11177(dist=2105),JreChr02G11178(dist=1517)	24055147;2324;A;C;0.118811881188119;5.77344004656772;intergenic,JreChr02G11177(dist=2324),JreChr02G11178(dist=1298)	24057089;4266;G;A;0.0792079207920792;6.11421656602757;exon,nonsynonymous(JreChr02G11178:JreChr02G11178.mrna1:exon1:c.C121T:p.P41S,)	24057526;4703;A;G;0.0816326530612245;5.97521313983877;upstream,JreChr02G11178	24062399;9576;C;T;0.0842105263157895;5.7193626806607;downstream,JreChr02G11179	24064119;11296;T;C;0.0885416666666667;6.26672142267036;intronic,JreChr02G11179	24064631;11808;T;A;0.0841584158415842;6.08590590626095;intronic,JreChr02G11179	24066718;13895;A;T;0.085;6.08865469937483;intronic,JreChr02G11179	24069022;16199;T;C;0.0841584158415842;6.08590590626095;intergenic,JreChr02G11179(dist=1140),JreChr02G11180(dist=3207)	24069047;16224;G;A;0.0792079207920792;6.11421656602757;intergenic,JreChr02G11179(dist=1165),JreChr02G11180(dist=3182)	24070468;17645;A;G;0.0792079207920792;6.11421656602757;intergenic,JreChr02G11179(dist=2586),JreChr02G11180(dist=1761)	24070469;17646;T;A;0.0792079207920792;6.11421656602757;intergenic,JreChr02G11179(dist=2587),JreChr02G11180(dist=1760)	24070801;17978;T;C;0.099009900990099;5.23508813402814;intergenic,JreChr02G11179(dist=2919),JreChr02G11180(dist=1428)	24071183;18360;C;G;0.0792079207920792;5.80117170283434;intergenic,JreChr02G11179(dist=3301),JreChr02G11180(dist=1046)	24071922;19099;A;G;0.08;6.01846330021313;downstream,JreChr02G11180	24072699;19876;G;T;0.0792079207920792;6.11421656602757;exon,nonsynonymous(JreChr02G11180:JreChr02G11180.mrna1:exon5:c.C1446A:p.H482Q,)	24073004;20181;A;G;0.0792079207920792;5.2775099613454;intronic,JreChr02G11180	24074347;21524;T;A;0.0707070707070707;5.75194601634612;intronic,JreChr02G11180	24075879;23056;C;T;0.0792079207920792;6.11421656602757;exon,nonsynonymous(JreChr02G11180:JreChr02G11180.mrna1:exon2:c.G376A:p.A126T,)	24076942;24119;G;C;0.0969387755102041;5.10111335887581;upstream,JreChr02G11180	24077146;24323;A;G;0.0888888888888889;5.60605348019076;upstream,JreChr02G11180	24078579;25756;A;C;0.0891089108910891;5.84772908891435;intergenic,JreChr02G11180(dist=2052),JreChr02G11181(dist=1561)	24078580;25757;G;A;0.0891089108910891;5.84772908891435;intergenic,JreChr02G11180(dist=2053),JreChr02G11181(dist=1560)	24078744;25921;C;T;0.0841584158415842;5.15108649289953;intergenic,JreChr02G11180(dist=2217),JreChr02G11181(dist=1396)	24078745;25922;G;A;0.0841584158415842;5.15108649289953;intergenic,JreChr02G11180(dist=2218),JreChr02G11181(dist=1395)	24078935;26112;T;A;0.0940594059405941;6.03050785981127;intergenic,JreChr02G11180(dist=2408),JreChr02G11181(dist=1205)
9	chr2	23928657	24231218	302562	52	24029185	A	G	0.22	6.37868	intergenic(JreChr02G11173(dist=14286),JreChr02G11174(dist=8570))	JreChr02G11178.mrna1	24056445	24057209	765	-27260	52	24028657;-27788;G;A;0.262626262626263;5.38730852012562;intergenic,JreChr02G11173(dist=13758),JreChr02G11174(dist=9098)	24029185;-27260;A;G;0.22;6.3786777657797;intergenic,JreChr02G11173(dist=14286),JreChr02G11174(dist=8570)	24033870;-22575;C;T;0.07;5.61121058566035;intergenic,JreChr02G11173(dist=18971),JreChr02G11174(dist=3885)	24034038;-22407;G;A;0.075;5.57480744800184;intergenic,JreChr02G11173(dist=19139),JreChr02G11174(dist=3717)	24034224;-22221;T;C;0.0721649484536082;6.17759547765059;intergenic,JreChr02G11173(dist=19325),JreChr02G11174(dist=3531)	24054256;-2189;A;G;0.115;5.48647850014725;intergenic,JreChr02G11177(dist=1433),JreChr02G11178(dist=2189)	24054928;-1517;G;A;0.103092783505155;5.05384737378897;intergenic,JreChr02G11177(dist=2105),JreChr02G11178(dist=1517)	24055147;-1298;A;C;0.118811881188119;5.77344004656772;intergenic,JreChr02G11177(dist=2324),JreChr02G11178(dist=1298)	24057089;0;G;A;0.0792079207920792;6.11421656602757;exon,nonsynonymous(JreChr02G11178:JreChr02G11178.mrna1:exon1:c.C121T:p.P41S,)	24057526;317;A;G;0.0816326530612245;5.97521313983877;upstream,JreChr02G11178	24062399;5190;C;T;0.0842105263157895;5.7193626806607;downstream,JreChr02G11179	24064119;6910;T;C;0.0885416666666667;6.26672142267036;intronic,JreChr02G11179	24064631;7422;T;A;0.0841584158415842;6.08590590626095;intronic,JreChr02G11179	24066718;9509;A;T;0.085;6.08865469937483;intronic,JreChr02G11179	24069022;11813;T;C;0.0841584158415842;6.08590590626095;intergenic,JreChr02G11179(dist=1140),JreChr02G11180(dist=3207)	24069047;11838;G;A;0.0792079207920792;6.11421656602757;intergenic,JreChr02G11179(dist=1165),JreChr02G11180(dist=3182)	24070468;13259;A;G;0.0792079207920792;6.11421656602757;intergenic,JreChr02G11179(dist=2586),JreChr02G11180(dist=1761)	24070469;13260;T;A;0.0792079207920792;6.11421656602757;intergenic,JreChr02G11179(dist=2587),JreChr02G11180(dist=1760)	24070801;13592;T;C;0.099009900990099;5.23508813402814;intergenic,JreChr02G11179(dist=2919),JreChr02G11180(dist=1428)	24071183;13974;C;G;0.0792079207920792;5.80117170283434;intergenic,JreChr02G11179(dist=3301),JreChr02G11180(dist=1046)	24071922;14713;A;G;0.08;6.01846330021313;downstream,JreChr02G11180	24072699;15490;G;T;0.0792079207920792;6.11421656602757;exon,nonsynonymous(JreChr02G11180:JreChr02G11180.mrna1:exon5:c.C1446A:p.H482Q,)	24073004;15795;A;G;0.0792079207920792;5.2775099613454;intronic,JreChr02G11180	24074347;17138;T;A;0.0707070707070707;5.75194601634612;intronic,JreChr02G11180	24075879;18670;C;T;0.0792079207920792;6.11421656602757;exon,nonsynonymous(JreChr02G11180:JreChr02G11180.mrna1:exon2:c.G376A:p.A126T,)	24076942;19733;G;C;0.0969387755102041;5.10111335887581;upstream,JreChr02G11180	24077146;19937;A;G;0.0888888888888889;5.60605348019076;upstream,JreChr02G11180	24078579;21370;A;C;0.0891089108910891;5.84772908891435;intergenic,JreChr02G11180(dist=2052),JreChr02G11181(dist=1561)	24078580;21371;G;A;0.0891089108910891;5.84772908891435;intergenic,JreChr02G11180(dist=2053),JreChr02G11181(dist=1560)	24078744;21535;C;T;0.0841584158415842;5.15108649289953;intergenic,JreChr02G11180(dist=2217),JreChr02G11181(dist=1396)	24078745;21536;G;A;0.0841584158415842;5.15108649289953;intergenic,JreChr02G11180(dist=2218),JreChr02G11181(dist=1395)	24078935;21726;T;A;0.0940594059405941;6.03050785981127;intergenic,JreChr02G11180(dist=2408),JreChr02G11181(dist=1205)
9	chr2	23928657	24231218	302562	52	24029185	A	G	0.22	6.37868	intergenic(JreChr02G11173(dist=14286),JreChr02G11174(dist=8570))	JreChr02G11179.mrna1	24063066	24067882	4817	-33881	52	24028657;-34409;G;A;0.262626262626263;5.38730852012562;intergenic,JreChr02G11173(dist=13758),JreChr02G11174(dist=9098)	24029185;-33881;A;G;0.22;6.3786777657797;intergenic,JreChr02G11173(dist=14286),JreChr02G11174(dist=8570)	24033870;-29196;C;T;0.07;5.61121058566035;intergenic,JreChr02G11173(dist=18971),JreChr02G11174(dist=3885)	24034038;-29028;G;A;0.075;5.57480744800184;intergenic,JreChr02G11173(dist=19139),JreChr02G11174(dist=3717)	24034224;-28842;T;C;0.0721649484536082;6.17759547765059;intergenic,JreChr02G11173(dist=19325),JreChr02G11174(dist=3531)	24054256;-8810;A;G;0.115;5.48647850014725;intergenic,JreChr02G11177(dist=1433),JreChr02G11178(dist=2189)	24054928;-8138;G;A;0.103092783505155;5.05384737378897;intergenic,JreChr02G11177(dist=2105),JreChr02G11178(dist=1517)	24055147;-7919;A;C;0.118811881188119;5.77344004656772;intergenic,JreChr02G11177(dist=2324),JreChr02G11178(dist=1298)	24057089;-5977;G;A;0.0792079207920792;6.11421656602757;exon,nonsynonymous(JreChr02G11178:JreChr02G11178.mrna1:exon1:c.C121T:p.P41S,)	24057526;-5540;A;G;0.0816326530612245;5.97521313983877;upstream,JreChr02G11178	24062399;-667;C;T;0.0842105263157895;5.7193626806607;downstream,JreChr02G11179	24064119;0;T;C;0.0885416666666667;6.26672142267036;intronic,JreChr02G11179	24064631;0;T;A;0.0841584158415842;6.08590590626095;intronic,JreChr02G11179	24066718;0;A;T;0.085;6.08865469937483;intronic,JreChr02G11179	24069022;1140;T;C;0.0841584158415842;6.08590590626095;intergenic,JreChr02G11179(dist=1140),JreChr02G11180(dist=3207)	24069047;1165;G;A;0.0792079207920792;6.11421656602757;intergenic,JreChr02G11179(dist=1165),JreChr02G11180(dist=3182)	24070468;2586;A;G;0.0792079207920792;6.11421656602757;intergenic,JreChr02G11179(dist=2586),JreChr02G11180(dist=1761)	24070469;2587;T;A;0.0792079207920792;6.11421656602757;intergenic,JreChr02G11179(dist=2587),JreChr02G11180(dist=1760)	24070801;2919;T;C;0.099009900990099;5.23508813402814;intergenic,JreChr02G11179(dist=2919),JreChr02G11180(dist=1428)	24071183;3301;C;G;0.0792079207920792;5.80117170283434;intergenic,JreChr02G11179(dist=3301),JreChr02G11180(dist=1046)	24071922;4040;A;G;0.08;6.01846330021313;downstream,JreChr02G11180	24072699;4817;G;T;0.0792079207920792;6.11421656602757;exon,nonsynonymous(JreChr02G11180:JreChr02G11180.mrna1:exon5:c.C1446A:p.H482Q,)	24073004;5122;A;G;0.0792079207920792;5.2775099613454;intronic,JreChr02G11180	24074347;6465;T;A;0.0707070707070707;5.75194601634612;intronic,JreChr02G11180	24075879;7997;C;T;0.0792079207920792;6.11421656602757;exon,nonsynonymous(JreChr02G11180:JreChr02G11180.mrna1:exon2:c.G376A:p.A126T,)	24076942;9060;G;C;0.0969387755102041;5.10111335887581;upstream,JreChr02G11180	24077146;9264;A;G;0.0888888888888889;5.60605348019076;upstream,JreChr02G11180	24078579;10697;A;C;0.0891089108910891;5.84772908891435;intergenic,JreChr02G11180(dist=2052),JreChr02G11181(dist=1561)	24078580;10698;G;A;0.0891089108910891;5.84772908891435;intergenic,JreChr02G11180(dist=2053),JreChr02G11181(dist=1560)	24078744;10862;C;T;0.0841584158415842;5.15108649289953;intergenic,JreChr02G11180(dist=2217),JreChr02G11181(dist=1396)	24078745;10863;G;A;0.0841584158415842;5.15108649289953;intergenic,JreChr02G11180(dist=2218),JreChr02G11181(dist=1395)	24078935;11053;T;A;0.0940594059405941;6.03050785981127;intergenic,JreChr02G11180(dist=2408),JreChr02G11181(dist=1205)
9	chr2	23928657	24231218	302562	52	24029185	A	G	0.22	6.37868	intergenic(JreChr02G11173(dist=14286),JreChr02G11174(dist=8570))	JreChr02G11180.mrna1	24072229	24076527	4299	-43044	52	24028657;-43572;G;A;0.262626262626263;5.38730852012562;intergenic,JreChr02G11173(dist=13758),JreChr02G11174(dist=9098)	24029185;-43044;A;G;0.22;6.3786777657797;intergenic,JreChr02G11173(dist=14286),JreChr02G11174(dist=8570)	24033870;-38359;C;T;0.07;5.61121058566035;intergenic,JreChr02G11173(dist=18971),JreChr02G11174(dist=3885)	24034038;-38191;G;A;0.075;5.57480744800184;intergenic,JreChr02G11173(dist=19139),JreChr02G11174(dist=3717)	24034224;-38005;T;C;0.0721649484536082;6.17759547765059;intergenic,JreChr02G11173(dist=19325),JreChr02G11174(dist=3531)	24054256;-17973;A;G;0.115;5.48647850014725;intergenic,JreChr02G11177(dist=1433),JreChr02G11178(dist=2189)	24054928;-17301;G;A;0.103092783505155;5.05384737378897;intergenic,JreChr02G11177(dist=2105),JreChr02G11178(dist=1517)	24055147;-17082;A;C;0.118811881188119;5.77344004656772;intergenic,JreChr02G11177(dist=2324),JreChr02G11178(dist=1298)	24057089;-15140;G;A;0.0792079207920792;6.11421656602757;exon,nonsynonymous(JreChr02G11178:JreChr02G11178.mrna1:exon1:c.C121T:p.P41S,)	24057526;-14703;A;G;0.0816326530612245;5.97521313983877;upstream,JreChr02G11178	24062399;-9830;C;T;0.0842105263157895;5.7193626806607;downstream,JreChr02G11179	24064119;-8110;T;C;0.0885416666666667;6.26672142267036;intronic,JreChr02G11179	24064631;-7598;T;A;0.0841584158415842;6.08590590626095;intronic,JreChr02G11179	24066718;-5511;A;T;0.085;6.08865469937483;intronic,JreChr02G11179	24069022;-3207;T;C;0.0841584158415842;6.08590590626095;intergenic,JreChr02G11179(dist=1140),JreChr02G11180(dist=3207)	24069047;-3182;G;A;0.0792079207920792;6.11421656602757;intergenic,JreChr02G11179(dist=1165),JreChr02G11180(dist=3182)	24070468;-1761;A;G;0.0792079207920792;6.11421656602757;intergenic,JreChr02G11179(dist=2586),JreChr02G11180(dist=1761)	24070469;-1760;T;A;0.0792079207920792;6.11421656602757;intergenic,JreChr02G11179(dist=2587),JreChr02G11180(dist=1760)	24070801;-1428;T;C;0.099009900990099;5.23508813402814;intergenic,JreChr02G11179(dist=2919),JreChr02G11180(dist=1428)	24071183;-1046;C;G;0.0792079207920792;5.80117170283434;intergenic,JreChr02G11179(dist=3301),JreChr02G11180(dist=1046)	24071922;-307;A;G;0.08;6.01846330021313;downstream,JreChr02G11180	24072699;0;G;T;0.0792079207920792;6.11421656602757;exon,nonsynonymous(JreChr02G11180:JreChr02G11180.mrna1:exon5:c.C1446A:p.H482Q,)	24073004;0;A;G;0.0792079207920792;5.2775099613454;intronic,JreChr02G11180	24074347;0;T;A;0.0707070707070707;5.75194601634612;intronic,JreChr02G11180	24075879;0;C;T;0.0792079207920792;6.11421656602757;exon,nonsynonymous(JreChr02G11180:JreChr02G11180.mrna1:exon2:c.G376A:p.A126T,)	24076942;415;G;C;0.0969387755102041;5.10111335887581;upstream,JreChr02G11180	24077146;619;A;G;0.0888888888888889;5.60605348019076;upstream,JreChr02G11180	24078579;2052;A;C;0.0891089108910891;5.84772908891435;intergenic,JreChr02G11180(dist=2052),JreChr02G11181(dist=1561)	24078580;2053;G;A;0.0891089108910891;5.84772908891435;intergenic,JreChr02G11180(dist=2053),JreChr02G11181(dist=1560)	24078744;2217;C;T;0.0841584158415842;5.15108649289953;intergenic,JreChr02G11180(dist=2217),JreChr02G11181(dist=1396)	24078745;2218;G;A;0.0841584158415842;5.15108649289953;intergenic,JreChr02G11180(dist=2218),JreChr02G11181(dist=1395)	24078935;2408;T;A;0.0940594059405941;6.03050785981127;intergenic,JreChr02G11180(dist=2408),JreChr02G11181(dist=1205)
9	chr2	23928657	24231218	302562	52	24029185	A	G	0.22	6.37868	intergenic(JreChr02G11173(dist=14286),JreChr02G11174(dist=8570))	JreChr02G11181.mrna1	24080140	24093373	13234	-50955	52	24028657;-51483;G;A;0.262626262626263;5.38730852012562;intergenic,JreChr02G11173(dist=13758),JreChr02G11174(dist=9098)	24029185;-50955;A;G;0.22;6.3786777657797;intergenic,JreChr02G11173(dist=14286),JreChr02G11174(dist=8570)	24033870;-46270;C;T;0.07;5.61121058566035;intergenic,JreChr02G11173(dist=18971),JreChr02G11174(dist=3885)	24034038;-46102;G;A;0.075;5.57480744800184;intergenic,JreChr02G11173(dist=19139),JreChr02G11174(dist=3717)	24034224;-45916;T;C;0.0721649484536082;6.17759547765059;intergenic,JreChr02G11173(dist=19325),JreChr02G11174(dist=3531)	24054256;-25884;A;G;0.115;5.48647850014725;intergenic,JreChr02G11177(dist=1433),JreChr02G11178(dist=2189)	24054928;-25212;G;A;0.103092783505155;5.05384737378897;intergenic,JreChr02G11177(dist=2105),JreChr02G11178(dist=1517)	24055147;-24993;A;C;0.118811881188119;5.77344004656772;intergenic,JreChr02G11177(dist=2324),JreChr02G11178(dist=1298)	24057089;-23051;G;A;0.0792079207920792;6.11421656602757;exon,nonsynonymous(JreChr02G11178:JreChr02G11178.mrna1:exon1:c.C121T:p.P41S,)	24057526;-22614;A;G;0.0816326530612245;5.97521313983877;upstream,JreChr02G11178	24062399;-17741;C;T;0.0842105263157895;5.7193626806607;downstream,JreChr02G11179	24064119;-16021;T;C;0.0885416666666667;6.26672142267036;intronic,JreChr02G11179	24064631;-15509;T;A;0.0841584158415842;6.08590590626095;intronic,JreChr02G11179	24066718;-13422;A;T;0.085;6.08865469937483;intronic,JreChr02G11179	24069022;-11118;T;C;0.0841584158415842;6.08590590626095;intergenic,JreChr02G11179(dist=1140),JreChr02G11180(dist=3207)	24069047;-11093;G;A;0.0792079207920792;6.11421656602757;intergenic,JreChr02G11179(dist=1165),JreChr02G11180(dist=3182)	24070468;-9672;A;G;0.0792079207920792;6.11421656602757;intergenic,JreChr02G11179(dist=2586),JreChr02G11180(dist=1761)	24070469;-9671;T;A;0.0792079207920792;6.11421656602757;intergenic,JreChr02G11179(dist=2587),JreChr02G11180(dist=1760)	24070801;-9339;T;C;0.099009900990099;5.23508813402814;intergenic,JreChr02G11179(dist=2919),JreChr02G11180(dist=1428)	24071183;-8957;C;G;0.0792079207920792;5.80117170283434;intergenic,JreChr02G11179(dist=3301),JreChr02G11180(dist=1046)	24071922;-8218;A;G;0.08;6.01846330021313;downstream,JreChr02G11180	24072699;-7441;G;T;0.0792079207920792;6.11421656602757;exon,nonsynonymous(JreChr02G11180:JreChr02G11180.mrna1:exon5:c.C1446A:p.H482Q,)	24073004;-7136;A;G;0.0792079207920792;5.2775099613454;intronic,JreChr02G11180	24074347;-5793;T;A;0.0707070707070707;5.75194601634612;intronic,JreChr02G11180	24075879;-4261;C;T;0.0792079207920792;6.11421656602757;exon,nonsynonymous(JreChr02G11180:JreChr02G11180.mrna1:exon2:c.G376A:p.A126T,)	24076942;-3198;G;C;0.0969387755102041;5.10111335887581;upstream,JreChr02G11180	24077146;-2994;A;G;0.0888888888888889;5.60605348019076;upstream,JreChr02G11180	24078579;-1561;A;C;0.0891089108910891;5.84772908891435;intergenic,JreChr02G11180(dist=2052),JreChr02G11181(dist=1561)	24078580;-1560;G;A;0.0891089108910891;5.84772908891435;intergenic,JreChr02G11180(dist=2053),JreChr02G11181(dist=1560)	24078744;-1396;C;T;0.0841584158415842;5.15108649289953;intergenic,JreChr02G11180(dist=2217),JreChr02G11181(dist=1396)	24078745;-1395;G;A;0.0841584158415842;5.15108649289953;intergenic,JreChr02G11180(dist=2218),JreChr02G11181(dist=1395)	24078935;-1205;T;A;0.0940594059405941;6.03050785981127;intergenic,JreChr02G11180(dist=2408),JreChr02G11181(dist=1205)
9	chr2	23928657	24231218	302562	52	24029185	A	G	0.22	6.37868	intergenic(JreChr02G11173(dist=14286),JreChr02G11174(dist=8570))	JreChr02G11182.mrna1	24099605	24111720	12116	-70420	52	24028657;-70948;G;A;0.262626262626263;5.38730852012562;intergenic,JreChr02G11173(dist=13758),JreChr02G11174(dist=9098)	24029185;-70420;A;G;0.22;6.3786777657797;intergenic,JreChr02G11173(dist=14286),JreChr02G11174(dist=8570)	24033870;-65735;C;T;0.07;5.61121058566035;intergenic,JreChr02G11173(dist=18971),JreChr02G11174(dist=3885)	24034038;-65567;G;A;0.075;5.57480744800184;intergenic,JreChr02G11173(dist=19139),JreChr02G11174(dist=3717)	24034224;-65381;T;C;0.0721649484536082;6.17759547765059;intergenic,JreChr02G11173(dist=19325),JreChr02G11174(dist=3531)	24054256;-45349;A;G;0.115;5.48647850014725;intergenic,JreChr02G11177(dist=1433),JreChr02G11178(dist=2189)	24054928;-44677;G;A;0.103092783505155;5.05384737378897;intergenic,JreChr02G11177(dist=2105),JreChr02G11178(dist=1517)	24055147;-44458;A;C;0.118811881188119;5.77344004656772;intergenic,JreChr02G11177(dist=2324),JreChr02G11178(dist=1298)	24057089;-42516;G;A;0.0792079207920792;6.11421656602757;exon,nonsynonymous(JreChr02G11178:JreChr02G11178.mrna1:exon1:c.C121T:p.P41S,)	24057526;-42079;A;G;0.0816326530612245;5.97521313983877;upstream,JreChr02G11178	24062399;-37206;C;T;0.0842105263157895;5.7193626806607;downstream,JreChr02G11179	24064119;-35486;T;C;0.0885416666666667;6.26672142267036;intronic,JreChr02G11179	24064631;-34974;T;A;0.0841584158415842;6.08590590626095;intronic,JreChr02G11179	24066718;-32887;A;T;0.085;6.08865469937483;intronic,JreChr02G11179	24069022;-30583;T;C;0.0841584158415842;6.08590590626095;intergenic,JreChr02G11179(dist=1140),JreChr02G11180(dist=3207)	24069047;-30558;G;A;0.0792079207920792;6.11421656602757;intergenic,JreChr02G11179(dist=1165),JreChr02G11180(dist=3182)	24070468;-29137;A;G;0.0792079207920792;6.11421656602757;intergenic,JreChr02G11179(dist=2586),JreChr02G11180(dist=1761)	24070469;-29136;T;A;0.0792079207920792;6.11421656602757;intergenic,JreChr02G11179(dist=2587),JreChr02G11180(dist=1760)	24070801;-28804;T;C;0.099009900990099;5.23508813402814;intergenic,JreChr02G11179(dist=2919),JreChr02G11180(dist=1428)	24071183;-28422;C;G;0.0792079207920792;5.80117170283434;intergenic,JreChr02G11179(dist=3301),JreChr02G11180(dist=1046)	24071922;-27683;A;G;0.08;6.01846330021313;downstream,JreChr02G11180	24072699;-26906;G;T;0.0792079207920792;6.11421656602757;exon,nonsynonymous(JreChr02G11180:JreChr02G11180.mrna1:exon5:c.C1446A:p.H482Q,)	24073004;-26601;A;G;0.0792079207920792;5.2775099613454;intronic,JreChr02G11180	24074347;-25258;T;A;0.0707070707070707;5.75194601634612;intronic,JreChr02G11180	24075879;-23726;C;T;0.0792079207920792;6.11421656602757;exon,nonsynonymous(JreChr02G11180:JreChr02G11180.mrna1:exon2:c.G376A:p.A126T,)	24076942;-22663;G;C;0.0969387755102041;5.10111335887581;upstream,JreChr02G11180	24077146;-22459;A;G;0.0888888888888889;5.60605348019076;upstream,JreChr02G11180	24078579;-21026;A;C;0.0891089108910891;5.84772908891435;intergenic,JreChr02G11180(dist=2052),JreChr02G11181(dist=1561)	24078580;-21025;G;A;0.0891089108910891;5.84772908891435;intergenic,JreChr02G11180(dist=2053),JreChr02G11181(dist=1560)	24078744;-20861;C;T;0.0841584158415842;5.15108649289953;intergenic,JreChr02G11180(dist=2217),JreChr02G11181(dist=1396)	24078745;-20860;G;A;0.0841584158415842;5.15108649289953;intergenic,JreChr02G11180(dist=2218),JreChr02G11181(dist=1395)	24078935;-20670;T;A;0.0940594059405941;6.03050785981127;intergenic,JreChr02G11180(dist=2408),JreChr02G11181(dist=1205)
9	chr2	23928657	24231218	302562	52	24029185	A	G	0.22	6.37868	intergenic(JreChr02G11173(dist=14286),JreChr02G11174(dist=8570))	JreChr02G11183.mrna1	24118116	24120462	2347	-88931	52	24028657;-89459;G;A;0.262626262626263;5.38730852012562;intergenic,JreChr02G11173(dist=13758),JreChr02G11174(dist=9098)	24029185;-88931;A;G;0.22;6.3786777657797;intergenic,JreChr02G11173(dist=14286),JreChr02G11174(dist=8570)	24033870;-84246;C;T;0.07;5.61121058566035;intergenic,JreChr02G11173(dist=18971),JreChr02G11174(dist=3885)	24034038;-84078;G;A;0.075;5.57480744800184;intergenic,JreChr02G11173(dist=19139),JreChr02G11174(dist=3717)	24034224;-83892;T;C;0.0721649484536082;6.17759547765059;intergenic,JreChr02G11173(dist=19325),JreChr02G11174(dist=3531)	24054256;-63860;A;G;0.115;5.48647850014725;intergenic,JreChr02G11177(dist=1433),JreChr02G11178(dist=2189)	24054928;-63188;G;A;0.103092783505155;5.05384737378897;intergenic,JreChr02G11177(dist=2105),JreChr02G11178(dist=1517)	24055147;-62969;A;C;0.118811881188119;5.77344004656772;intergenic,JreChr02G11177(dist=2324),JreChr02G11178(dist=1298)	24057089;-61027;G;A;0.0792079207920792;6.11421656602757;exon,nonsynonymous(JreChr02G11178:JreChr02G11178.mrna1:exon1:c.C121T:p.P41S,)	24057526;-60590;A;G;0.0816326530612245;5.97521313983877;upstream,JreChr02G11178	24062399;-55717;C;T;0.0842105263157895;5.7193626806607;downstream,JreChr02G11179	24064119;-53997;T;C;0.0885416666666667;6.26672142267036;intronic,JreChr02G11179	24064631;-53485;T;A;0.0841584158415842;6.08590590626095;intronic,JreChr02G11179	24066718;-51398;A;T;0.085;6.08865469937483;intronic,JreChr02G11179	24069022;-49094;T;C;0.0841584158415842;6.08590590626095;intergenic,JreChr02G11179(dist=1140),JreChr02G11180(dist=3207)	24069047;-49069;G;A;0.0792079207920792;6.11421656602757;intergenic,JreChr02G11179(dist=1165),JreChr02G11180(dist=3182)	24070468;-47648;A;G;0.0792079207920792;6.11421656602757;intergenic,JreChr02G11179(dist=2586),JreChr02G11180(dist=1761)	24070469;-47647;T;A;0.0792079207920792;6.11421656602757;intergenic,JreChr02G11179(dist=2587),JreChr02G11180(dist=1760)	24070801;-47315;T;C;0.099009900990099;5.23508813402814;intergenic,JreChr02G11179(dist=2919),JreChr02G11180(dist=1428)	24071183;-46933;C;G;0.0792079207920792;5.80117170283434;intergenic,JreChr02G11179(dist=3301),JreChr02G11180(dist=1046)	24071922;-46194;A;G;0.08;6.01846330021313;downstream,JreChr02G11180	24072699;-45417;G;T;0.0792079207920792;6.11421656602757;exon,nonsynonymous(JreChr02G11180:JreChr02G11180.mrna1:exon5:c.C1446A:p.H482Q,)	24073004;-45112;A;G;0.0792079207920792;5.2775099613454;intronic,JreChr02G11180	24074347;-43769;T;A;0.0707070707070707;5.75194601634612;intronic,JreChr02G11180	24075879;-42237;C;T;0.0792079207920792;6.11421656602757;exon,nonsynonymous(JreChr02G11180:JreChr02G11180.mrna1:exon2:c.G376A:p.A126T,)	24076942;-41174;G;C;0.0969387755102041;5.10111335887581;upstream,JreChr02G11180	24077146;-40970;A;G;0.0888888888888889;5.60605348019076;upstream,JreChr02G11180	24078579;-39537;A;C;0.0891089108910891;5.84772908891435;intergenic,JreChr02G11180(dist=2052),JreChr02G11181(dist=1561)	24078580;-39536;G;A;0.0891089108910891;5.84772908891435;intergenic,JreChr02G11180(dist=2053),JreChr02G11181(dist=1560)	24078744;-39372;C;T;0.0841584158415842;5.15108649289953;intergenic,JreChr02G11180(dist=2217),JreChr02G11181(dist=1396)	24078745;-39371;G;A;0.0841584158415842;5.15108649289953;intergenic,JreChr02G11180(dist=2218),JreChr02G11181(dist=1395)	24078935;-39181;T;A;0.0940594059405941;6.03050785981127;intergenic,JreChr02G11180(dist=2408),JreChr02G11181(dist=1205)
9	chr2	23928657	24231218	302562	52	24029185	A	G	0.22	6.37868	intergenic(JreChr02G11173(dist=14286),JreChr02G11174(dist=8570))	JreChr02G11184.mrna1	24122028	24128778	6751	-92843	52	24028657;-93371;G;A;0.262626262626263;5.38730852012562;intergenic,JreChr02G11173(dist=13758),JreChr02G11174(dist=9098)	24029185;-92843;A;G;0.22;6.3786777657797;intergenic,JreChr02G11173(dist=14286),JreChr02G11174(dist=8570)	24033870;-88158;C;T;0.07;5.61121058566035;intergenic,JreChr02G11173(dist=18971),JreChr02G11174(dist=3885)	24034038;-87990;G;A;0.075;5.57480744800184;intergenic,JreChr02G11173(dist=19139),JreChr02G11174(dist=3717)	24034224;-87804;T;C;0.0721649484536082;6.17759547765059;intergenic,JreChr02G11173(dist=19325),JreChr02G11174(dist=3531)	24054256;-67772;A;G;0.115;5.48647850014725;intergenic,JreChr02G11177(dist=1433),JreChr02G11178(dist=2189)	24054928;-67100;G;A;0.103092783505155;5.05384737378897;intergenic,JreChr02G11177(dist=2105),JreChr02G11178(dist=1517)	24055147;-66881;A;C;0.118811881188119;5.77344004656772;intergenic,JreChr02G11177(dist=2324),JreChr02G11178(dist=1298)	24057089;-64939;G;A;0.0792079207920792;6.11421656602757;exon,nonsynonymous(JreChr02G11178:JreChr02G11178.mrna1:exon1:c.C121T:p.P41S,)	24057526;-64502;A;G;0.0816326530612245;5.97521313983877;upstream,JreChr02G11178	24062399;-59629;C;T;0.0842105263157895;5.7193626806607;downstream,JreChr02G11179	24064119;-57909;T;C;0.0885416666666667;6.26672142267036;intronic,JreChr02G11179	24064631;-57397;T;A;0.0841584158415842;6.08590590626095;intronic,JreChr02G11179	24066718;-55310;A;T;0.085;6.08865469937483;intronic,JreChr02G11179	24069022;-53006;T;C;0.0841584158415842;6.08590590626095;intergenic,JreChr02G11179(dist=1140),JreChr02G11180(dist=3207)	24069047;-52981;G;A;0.0792079207920792;6.11421656602757;intergenic,JreChr02G11179(dist=1165),JreChr02G11180(dist=3182)	24070468;-51560;A;G;0.0792079207920792;6.11421656602757;intergenic,JreChr02G11179(dist=2586),JreChr02G11180(dist=1761)	24070469;-51559;T;A;0.0792079207920792;6.11421656602757;intergenic,JreChr02G11179(dist=2587),JreChr02G11180(dist=1760)	24070801;-51227;T;C;0.099009900990099;5.23508813402814;intergenic,JreChr02G11179(dist=2919),JreChr02G11180(dist=1428)	24071183;-50845;C;G;0.0792079207920792;5.80117170283434;intergenic,JreChr02G11179(dist=3301),JreChr02G11180(dist=1046)	24071922;-50106;A;G;0.08;6.01846330021313;downstream,JreChr02G11180	24072699;-49329;G;T;0.0792079207920792;6.11421656602757;exon,nonsynonymous(JreChr02G11180:JreChr02G11180.mrna1:exon5:c.C1446A:p.H482Q,)	24073004;-49024;A;G;0.0792079207920792;5.2775099613454;intronic,JreChr02G11180	24074347;-47681;T;A;0.0707070707070707;5.75194601634612;intronic,JreChr02G11180	24075879;-46149;C;T;0.0792079207920792;6.11421656602757;exon,nonsynonymous(JreChr02G11180:JreChr02G11180.mrna1:exon2:c.G376A:p.A126T,)	24076942;-45086;G;C;0.0969387755102041;5.10111335887581;upstream,JreChr02G11180	24077146;-44882;A;G;0.0888888888888889;5.60605348019076;upstream,JreChr02G11180	24078579;-43449;A;C;0.0891089108910891;5.84772908891435;intergenic,JreChr02G11180(dist=2052),JreChr02G11181(dist=1561)	24078580;-43448;G;A;0.0891089108910891;5.84772908891435;intergenic,JreChr02G11180(dist=2053),JreChr02G11181(dist=1560)	24078744;-43284;C;T;0.0841584158415842;5.15108649289953;intergenic,JreChr02G11180(dist=2217),JreChr02G11181(dist=1396)	24078745;-43283;G;A;0.0841584158415842;5.15108649289953;intergenic,JreChr02G11180(dist=2218),JreChr02G11181(dist=1395)	24078935;-43093;T;A;0.0940594059405941;6.03050785981127;intergenic,JreChr02G11180(dist=2408),JreChr02G11181(dist=1205)
9	chr2	23928657	24231218	302562	52	24029185	A	G	0.22	6.37868	intergenic(JreChr02G11173(dist=14286),JreChr02G11174(dist=8570))	JreChr02G11185.mrna1	24140150	24145662	5513	-110965	47	24054256;-85894;A;G;0.115;5.48647850014725;intergenic,JreChr02G11177(dist=1433),JreChr02G11178(dist=2189)	24054928;-85222;G;A;0.103092783505155;5.05384737378897;intergenic,JreChr02G11177(dist=2105),JreChr02G11178(dist=1517)	24055147;-85003;A;C;0.118811881188119;5.77344004656772;intergenic,JreChr02G11177(dist=2324),JreChr02G11178(dist=1298)	24057089;-83061;G;A;0.0792079207920792;6.11421656602757;exon,nonsynonymous(JreChr02G11178:JreChr02G11178.mrna1:exon1:c.C121T:p.P41S,)	24057526;-82624;A;G;0.0816326530612245;5.97521313983877;upstream,JreChr02G11178	24062399;-77751;C;T;0.0842105263157895;5.7193626806607;downstream,JreChr02G11179	24064119;-76031;T;C;0.0885416666666667;6.26672142267036;intronic,JreChr02G11179	24064631;-75519;T;A;0.0841584158415842;6.08590590626095;intronic,JreChr02G11179	24066718;-73432;A;T;0.085;6.08865469937483;intronic,JreChr02G11179	24069022;-71128;T;C;0.0841584158415842;6.08590590626095;intergenic,JreChr02G11179(dist=1140),JreChr02G11180(dist=3207)	24069047;-71103;G;A;0.0792079207920792;6.11421656602757;intergenic,JreChr02G11179(dist=1165),JreChr02G11180(dist=3182)	24070468;-69682;A;G;0.0792079207920792;6.11421656602757;intergenic,JreChr02G11179(dist=2586),JreChr02G11180(dist=1761)	24070469;-69681;T;A;0.0792079207920792;6.11421656602757;intergenic,JreChr02G11179(dist=2587),JreChr02G11180(dist=1760)	24070801;-69349;T;C;0.099009900990099;5.23508813402814;intergenic,JreChr02G11179(dist=2919),JreChr02G11180(dist=1428)	24071183;-68967;C;G;0.0792079207920792;5.80117170283434;intergenic,JreChr02G11179(dist=3301),JreChr02G11180(dist=1046)	24071922;-68228;A;G;0.08;6.01846330021313;downstream,JreChr02G11180	24072699;-67451;G;T;0.0792079207920792;6.11421656602757;exon,nonsynonymous(JreChr02G11180:JreChr02G11180.mrna1:exon5:c.C1446A:p.H482Q,)	24073004;-67146;A;G;0.0792079207920792;5.2775099613454;intronic,JreChr02G11180	24074347;-65803;T;A;0.0707070707070707;5.75194601634612;intronic,JreChr02G11180	24075879;-64271;C;T;0.0792079207920792;6.11421656602757;exon,nonsynonymous(JreChr02G11180:JreChr02G11180.mrna1:exon2:c.G376A:p.A126T,)	24076942;-63208;G;C;0.0969387755102041;5.10111335887581;upstream,JreChr02G11180	24077146;-63004;A;G;0.0888888888888889;5.60605348019076;upstream,JreChr02G11180	24078579;-61571;A;C;0.0891089108910891;5.84772908891435;intergenic,JreChr02G11180(dist=2052),JreChr02G11181(dist=1561)	24078580;-61570;G;A;0.0891089108910891;5.84772908891435;intergenic,JreChr02G11180(dist=2053),JreChr02G11181(dist=1560)	24078744;-61406;C;T;0.0841584158415842;5.15108649289953;intergenic,JreChr02G11180(dist=2217),JreChr02G11181(dist=1396)	24078745;-61405;G;A;0.0841584158415842;5.15108649289953;intergenic,JreChr02G11180(dist=2218),JreChr02G11181(dist=1395)	24078935;-61215;T;A;0.0940594059405941;6.03050785981127;intergenic,JreChr02G11180(dist=2408),JreChr02G11181(dist=1205)	24078980;-61170;C;A;0.0792079207920792;6.11421656602757;intergenic,JreChr02G11180(dist=2453),JreChr02G11181(dist=1160)	24078981;-61169;A;T;0.0792079207920792;6.11421656602757;intergenic,JreChr02G11180(dist=2454),JreChr02G11181(dist=1159)	24079560;-60590;T;A;0.0841584158415842;6.34816357876772;downstream,JreChr02G11181	24080224;-59926;T;C;0.065;5.54586140439295;exon,synonymous(JreChr02G11181:JreChr02G11181.mrna1:exon21:c.A2235G:p.G745G,)	24081338;-58812;A;C;0.0792079207920792;6.11421656602757;intronic,JreChr02G11181
9	chr2	23928657	24231218	302562	52	24029185	A	G	0.22	6.37868	intergenic(JreChr02G11173(dist=14286),JreChr02G11174(dist=8570))	JreChr02G11186.mrna1	24150342	24160858	10517	-121157	47	24054256;-96086;A;G;0.115;5.48647850014725;intergenic,JreChr02G11177(dist=1433),JreChr02G11178(dist=2189)	24054928;-95414;G;A;0.103092783505155;5.05384737378897;intergenic,JreChr02G11177(dist=2105),JreChr02G11178(dist=1517)	24055147;-95195;A;C;0.118811881188119;5.77344004656772;intergenic,JreChr02G11177(dist=2324),JreChr02G11178(dist=1298)	24057089;-93253;G;A;0.0792079207920792;6.11421656602757;exon,nonsynonymous(JreChr02G11178:JreChr02G11178.mrna1:exon1:c.C121T:p.P41S,)	24057526;-92816;A;G;0.0816326530612245;5.97521313983877;upstream,JreChr02G11178	24062399;-87943;C;T;0.0842105263157895;5.7193626806607;downstream,JreChr02G11179	24064119;-86223;T;C;0.0885416666666667;6.26672142267036;intronic,JreChr02G11179	24064631;-85711;T;A;0.0841584158415842;6.08590590626095;intronic,JreChr02G11179	24066718;-83624;A;T;0.085;6.08865469937483;intronic,JreChr02G11179	24069022;-81320;T;C;0.0841584158415842;6.08590590626095;intergenic,JreChr02G11179(dist=1140),JreChr02G11180(dist=3207)	24069047;-81295;G;A;0.0792079207920792;6.11421656602757;intergenic,JreChr02G11179(dist=1165),JreChr02G11180(dist=3182)	24070468;-79874;A;G;0.0792079207920792;6.11421656602757;intergenic,JreChr02G11179(dist=2586),JreChr02G11180(dist=1761)	24070469;-79873;T;A;0.0792079207920792;6.11421656602757;intergenic,JreChr02G11179(dist=2587),JreChr02G11180(dist=1760)	24070801;-79541;T;C;0.099009900990099;5.23508813402814;intergenic,JreChr02G11179(dist=2919),JreChr02G11180(dist=1428)	24071183;-79159;C;G;0.0792079207920792;5.80117170283434;intergenic,JreChr02G11179(dist=3301),JreChr02G11180(dist=1046)	24071922;-78420;A;G;0.08;6.01846330021313;downstream,JreChr02G11180	24072699;-77643;G;T;0.0792079207920792;6.11421656602757;exon,nonsynonymous(JreChr02G11180:JreChr02G11180.mrna1:exon5:c.C1446A:p.H482Q,)	24073004;-77338;A;G;0.0792079207920792;5.2775099613454;intronic,JreChr02G11180	24074347;-75995;T;A;0.0707070707070707;5.75194601634612;intronic,JreChr02G11180	24075879;-74463;C;T;0.0792079207920792;6.11421656602757;exon,nonsynonymous(JreChr02G11180:JreChr02G11180.mrna1:exon2:c.G376A:p.A126T,)	24076942;-73400;G;C;0.0969387755102041;5.10111335887581;upstream,JreChr02G11180	24077146;-73196;A;G;0.0888888888888889;5.60605348019076;upstream,JreChr02G11180	24078579;-71763;A;C;0.0891089108910891;5.84772908891435;intergenic,JreChr02G11180(dist=2052),JreChr02G11181(dist=1561)	24078580;-71762;G;A;0.0891089108910891;5.84772908891435;intergenic,JreChr02G11180(dist=2053),JreChr02G11181(dist=1560)	24078744;-71598;C;T;0.0841584158415842;5.15108649289953;intergenic,JreChr02G11180(dist=2217),JreChr02G11181(dist=1396)	24078745;-71597;G;A;0.0841584158415842;5.15108649289953;intergenic,JreChr02G11180(dist=2218),JreChr02G11181(dist=1395)	24078935;-71407;T;A;0.0940594059405941;6.03050785981127;intergenic,JreChr02G11180(dist=2408),JreChr02G11181(dist=1205)	24078980;-71362;C;A;0.0792079207920792;6.11421656602757;intergenic,JreChr02G11180(dist=2453),JreChr02G11181(dist=1160)	24078981;-71361;A;T;0.0792079207920792;6.11421656602757;intergenic,JreChr02G11180(dist=2454),JreChr02G11181(dist=1159)	24079560;-70782;T;A;0.0841584158415842;6.34816357876772;downstream,JreChr02G11181	24080224;-70118;T;C;0.065;5.54586140439295;exon,synonymous(JreChr02G11181:JreChr02G11181.mrna1:exon21:c.A2235G:p.G745G,)	24081338;-69004;A;C;0.0792079207920792;6.11421656602757;intronic,JreChr02G11181
9	chr2	23928657	24231218	302562	52	24029185	A	G	0.22	6.37868	intergenic(JreChr02G11173(dist=14286),JreChr02G11174(dist=8570))	JreChr02G11187.mrna1	24163474	24166717	3244	-134289	41	24064119;-99355;T;C;0.0885416666666667;6.26672142267036;intronic,JreChr02G11179	24064631;-98843;T;A;0.0841584158415842;6.08590590626095;intronic,JreChr02G11179	24066718;-96756;A;T;0.085;6.08865469937483;intronic,JreChr02G11179	24069022;-94452;T;C;0.0841584158415842;6.08590590626095;intergenic,JreChr02G11179(dist=1140),JreChr02G11180(dist=3207)	24069047;-94427;G;A;0.0792079207920792;6.11421656602757;intergenic,JreChr02G11179(dist=1165),JreChr02G11180(dist=3182)	24070468;-93006;A;G;0.0792079207920792;6.11421656602757;intergenic,JreChr02G11179(dist=2586),JreChr02G11180(dist=1761)	24070469;-93005;T;A;0.0792079207920792;6.11421656602757;intergenic,JreChr02G11179(dist=2587),JreChr02G11180(dist=1760)	24070801;-92673;T;C;0.099009900990099;5.23508813402814;intergenic,JreChr02G11179(dist=2919),JreChr02G11180(dist=1428)	24071183;-92291;C;G;0.0792079207920792;5.80117170283434;intergenic,JreChr02G11179(dist=3301),JreChr02G11180(dist=1046)	24071922;-91552;A;G;0.08;6.01846330021313;downstream,JreChr02G11180	24072699;-90775;G;T;0.0792079207920792;6.11421656602757;exon,nonsynonymous(JreChr02G11180:JreChr02G11180.mrna1:exon5:c.C1446A:p.H482Q,)	24073004;-90470;A;G;0.0792079207920792;5.2775099613454;intronic,JreChr02G11180	24074347;-89127;T;A;0.0707070707070707;5.75194601634612;intronic,JreChr02G11180	24075879;-87595;C;T;0.0792079207920792;6.11421656602757;exon,nonsynonymous(JreChr02G11180:JreChr02G11180.mrna1:exon2:c.G376A:p.A126T,)	24076942;-86532;G;C;0.0969387755102041;5.10111335887581;upstream,JreChr02G11180	24077146;-86328;A;G;0.0888888888888889;5.60605348019076;upstream,JreChr02G11180	24078579;-84895;A;C;0.0891089108910891;5.84772908891435;intergenic,JreChr02G11180(dist=2052),JreChr02G11181(dist=1561)	24078580;-84894;G;A;0.0891089108910891;5.84772908891435;intergenic,JreChr02G11180(dist=2053),JreChr02G11181(dist=1560)	24078744;-84730;C;T;0.0841584158415842;5.15108649289953;intergenic,JreChr02G11180(dist=2217),JreChr02G11181(dist=1396)	24078745;-84729;G;A;0.0841584158415842;5.15108649289953;intergenic,JreChr02G11180(dist=2218),JreChr02G11181(dist=1395)	24078935;-84539;T;A;0.0940594059405941;6.03050785981127;intergenic,JreChr02G11180(dist=2408),JreChr02G11181(dist=1205)	24078980;-84494;C;A;0.0792079207920792;6.11421656602757;intergenic,JreChr02G11180(dist=2453),JreChr02G11181(dist=1160)	24078981;-84493;A;T;0.0792079207920792;6.11421656602757;intergenic,JreChr02G11180(dist=2454),JreChr02G11181(dist=1159)	24079560;-83914;T;A;0.0841584158415842;6.34816357876772;downstream,JreChr02G11181	24080224;-83250;T;C;0.065;5.54586140439295;exon,synonymous(JreChr02G11181:JreChr02G11181.mrna1:exon21:c.A2235G:p.G745G,)	24081338;-82136;A;C;0.0792079207920792;6.11421656602757;intronic,JreChr02G11181	24085966;-77508;G;A;0.085;6.03518646722478;intronic,JreChr02G11181	24086171;-77303;T;G;0.08;6.11575512888613;intronic,JreChr02G11181	24087620;-75854;G;A;0.08;6.11575512888613;intronic,JreChr02G11181	24089270;-74204;G;A;0.0841584158415842;6.08773738640303;intronic,JreChr02G11181	24089808;-73666;T;A;0.0792079207920792;6.11421656602757;intronic,JreChr02G11181	24091286;-72188;G;A;0.0792079207920792;6.11421656602757;intronic,JreChr02G11181
9	chr2	23928657	24231218	302562	52	24029185	A	G	0.22	6.37868	intergenic(JreChr02G11173(dist=14286),JreChr02G11174(dist=8570))	JreChr02G11188.mrna1	24171268	24174152	2885	-142083	32	24071922;-99346;A;G;0.08;6.01846330021313;downstream,JreChr02G11180	24072699;-98569;G;T;0.0792079207920792;6.11421656602757;exon,nonsynonymous(JreChr02G11180:JreChr02G11180.mrna1:exon5:c.C1446A:p.H482Q,)	24073004;-98264;A;G;0.0792079207920792;5.2775099613454;intronic,JreChr02G11180	24074347;-96921;T;A;0.0707070707070707;5.75194601634612;intronic,JreChr02G11180	24075879;-95389;C;T;0.0792079207920792;6.11421656602757;exon,nonsynonymous(JreChr02G11180:JreChr02G11180.mrna1:exon2:c.G376A:p.A126T,)	24076942;-94326;G;C;0.0969387755102041;5.10111335887581;upstream,JreChr02G11180	24077146;-94122;A;G;0.0888888888888889;5.60605348019076;upstream,JreChr02G11180	24078579;-92689;A;C;0.0891089108910891;5.84772908891435;intergenic,JreChr02G11180(dist=2052),JreChr02G11181(dist=1561)	24078580;-92688;G;A;0.0891089108910891;5.84772908891435;intergenic,JreChr02G11180(dist=2053),JreChr02G11181(dist=1560)	24078744;-92524;C;T;0.0841584158415842;5.15108649289953;intergenic,JreChr02G11180(dist=2217),JreChr02G11181(dist=1396)	24078745;-92523;G;A;0.0841584158415842;5.15108649289953;intergenic,JreChr02G11180(dist=2218),JreChr02G11181(dist=1395)	24078935;-92333;T;A;0.0940594059405941;6.03050785981127;intergenic,JreChr02G11180(dist=2408),JreChr02G11181(dist=1205)	24078980;-92288;C;A;0.0792079207920792;6.11421656602757;intergenic,JreChr02G11180(dist=2453),JreChr02G11181(dist=1160)	24078981;-92287;A;T;0.0792079207920792;6.11421656602757;intergenic,JreChr02G11180(dist=2454),JreChr02G11181(dist=1159)	24079560;-91708;T;A;0.0841584158415842;6.34816357876772;downstream,JreChr02G11181	24080224;-91044;T;C;0.065;5.54586140439295;exon,synonymous(JreChr02G11181:JreChr02G11181.mrna1:exon21:c.A2235G:p.G745G,)	24081338;-89930;A;C;0.0792079207920792;6.11421656602757;intronic,JreChr02G11181	24085966;-85302;G;A;0.085;6.03518646722478;intronic,JreChr02G11181	24086171;-85097;T;G;0.08;6.11575512888613;intronic,JreChr02G11181	24087620;-83648;G;A;0.08;6.11575512888613;intronic,JreChr02G11181	24089270;-81998;G;A;0.0841584158415842;6.08773738640303;intronic,JreChr02G11181	24089808;-81460;T;A;0.0792079207920792;6.11421656602757;intronic,JreChr02G11181	24091286;-79982;G;A;0.0792079207920792;6.11421656602757;intronic,JreChr02G11181	24092180;-79088;T;C;0.08;6.11575512888613;intronic,JreChr02G11181	24096847;-74421;A;T;0.08;6.11575512888613;intergenic,JreChr02G11181(dist=3474),JreChr02G11182(dist=2758)	24097449;-73819;C;A;0.0645161290322581;5.05217960469711;intergenic,JreChr02G11181(dist=4076),JreChr02G11182(dist=2156)	24111126;-60142;C;G;0.0792079207920792;5.21026378749135;exon,synonymous(JreChr02G11182:JreChr02G11182.mrna1:exon23:c.C2889G:p.P963P,)	24113191;-58077;T;A;0.07;5.97701684526009;intergenic,JreChr02G11182(dist=1471),JreChr02G11183(dist=4925)	24115216;-56052;C;T;0.075;5.38108564392463;intergenic,JreChr02G11182(dist=3496),JreChr02G11183(dist=2900)	24115632;-55636;C;T;0.075;5.38108564392463;intergenic,JreChr02G11182(dist=3912),JreChr02G11183(dist=2484)	24121931;-49337;A;C;0.0792079207920792;5.21026378749135;downstream,JreChr02G11184	24131218;-40050;G;A;0.075;5.45681757792756;intergenic,JreChr02G11184(dist=2440),JreChr02G11185(dist=8932)
9	chr2	23928657	24231218	302562	52	24029185	A	G	0.22	6.37868	intergenic(JreChr02G11173(dist=14286),JreChr02G11174(dist=8570))	JreChr02G11189.mrna1	24178632	24178931	300	-149447	23	24078744;-99888;C;T;0.0841584158415842;5.15108649289953;intergenic,JreChr02G11180(dist=2217),JreChr02G11181(dist=1396)	24078745;-99887;G;A;0.0841584158415842;5.15108649289953;intergenic,JreChr02G11180(dist=2218),JreChr02G11181(dist=1395)	24078935;-99697;T;A;0.0940594059405941;6.03050785981127;intergenic,JreChr02G11180(dist=2408),JreChr02G11181(dist=1205)	24078980;-99652;C;A;0.0792079207920792;6.11421656602757;intergenic,JreChr02G11180(dist=2453),JreChr02G11181(dist=1160)	24078981;-99651;A;T;0.0792079207920792;6.11421656602757;intergenic,JreChr02G11180(dist=2454),JreChr02G11181(dist=1159)	24079560;-99072;T;A;0.0841584158415842;6.34816357876772;downstream,JreChr02G11181	24080224;-98408;T;C;0.065;5.54586140439295;exon,synonymous(JreChr02G11181:JreChr02G11181.mrna1:exon21:c.A2235G:p.G745G,)	24081338;-97294;A;C;0.0792079207920792;6.11421656602757;intronic,JreChr02G11181	24085966;-92666;G;A;0.085;6.03518646722478;intronic,JreChr02G11181	24086171;-92461;T;G;0.08;6.11575512888613;intronic,JreChr02G11181	24087620;-91012;G;A;0.08;6.11575512888613;intronic,JreChr02G11181	24089270;-89362;G;A;0.0841584158415842;6.08773738640303;intronic,JreChr02G11181	24089808;-88824;T;A;0.0792079207920792;6.11421656602757;intronic,JreChr02G11181	24091286;-87346;G;A;0.0792079207920792;6.11421656602757;intronic,JreChr02G11181	24092180;-86452;T;C;0.08;6.11575512888613;intronic,JreChr02G11181	24096847;-81785;A;T;0.08;6.11575512888613;intergenic,JreChr02G11181(dist=3474),JreChr02G11182(dist=2758)	24097449;-81183;C;A;0.0645161290322581;5.05217960469711;intergenic,JreChr02G11181(dist=4076),JreChr02G11182(dist=2156)	24111126;-67506;C;G;0.0792079207920792;5.21026378749135;exon,synonymous(JreChr02G11182:JreChr02G11182.mrna1:exon23:c.C2889G:p.P963P,)	24113191;-65441;T;A;0.07;5.97701684526009;intergenic,JreChr02G11182(dist=1471),JreChr02G11183(dist=4925)	24115216;-63416;C;T;0.075;5.38108564392463;intergenic,JreChr02G11182(dist=3496),JreChr02G11183(dist=2900)	24115632;-63000;C;T;0.075;5.38108564392463;intergenic,JreChr02G11182(dist=3912),JreChr02G11183(dist=2484)	24121931;-56701;A;C;0.0792079207920792;5.21026378749135;downstream,JreChr02G11184	24131218;-47414;G;A;0.075;5.45681757792756;intergenic,JreChr02G11184(dist=2440),JreChr02G11185(dist=8932)
9	chr2	23928657	24231218	302562	52	24029185	A	G	0.22	6.37868	intergenic(JreChr02G11173(dist=14286),JreChr02G11174(dist=8570))	JreChr02G11190.mrna1	24184114	24195544	11431	-154929	15	24085966;-98148;G;A;0.085;6.03518646722478;intronic,JreChr02G11181	24086171;-97943;T;G;0.08;6.11575512888613;intronic,JreChr02G11181	24087620;-96494;G;A;0.08;6.11575512888613;intronic,JreChr02G11181	24089270;-94844;G;A;0.0841584158415842;6.08773738640303;intronic,JreChr02G11181	24089808;-94306;T;A;0.0792079207920792;6.11421656602757;intronic,JreChr02G11181	24091286;-92828;G;A;0.0792079207920792;6.11421656602757;intronic,JreChr02G11181	24092180;-91934;T;C;0.08;6.11575512888613;intronic,JreChr02G11181	24096847;-87267;A;T;0.08;6.11575512888613;intergenic,JreChr02G11181(dist=3474),JreChr02G11182(dist=2758)	24097449;-86665;C;A;0.0645161290322581;5.05217960469711;intergenic,JreChr02G11181(dist=4076),JreChr02G11182(dist=2156)	24111126;-72988;C;G;0.0792079207920792;5.21026378749135;exon,synonymous(JreChr02G11182:JreChr02G11182.mrna1:exon23:c.C2889G:p.P963P,)	24113191;-70923;T;A;0.07;5.97701684526009;intergenic,JreChr02G11182(dist=1471),JreChr02G11183(dist=4925)	24115216;-68898;C;T;0.075;5.38108564392463;intergenic,JreChr02G11182(dist=3496),JreChr02G11183(dist=2900)	24115632;-68482;C;T;0.075;5.38108564392463;intergenic,JreChr02G11182(dist=3912),JreChr02G11183(dist=2484)	24121931;-62183;A;C;0.0792079207920792;5.21026378749135;downstream,JreChr02G11184	24131218;-52896;G;A;0.075;5.45681757792756;intergenic,JreChr02G11184(dist=2440),JreChr02G11185(dist=8932)
9	chr2	23928657	24231218	302562	52	24029185	A	G	0.22	6.37868	intergenic(JreChr02G11173(dist=14286),JreChr02G11174(dist=8570))	JreChr02G11192.mrna1	24206587	24207132	546	-177402	6	24111126;-95461;C;G;0.0792079207920792;5.21026378749135;exon,synonymous(JreChr02G11182:JreChr02G11182.mrna1:exon23:c.C2889G:p.P963P,)	24113191;-93396;T;A;0.07;5.97701684526009;intergenic,JreChr02G11182(dist=1471),JreChr02G11183(dist=4925)	24115216;-91371;C;T;0.075;5.38108564392463;intergenic,JreChr02G11182(dist=3496),JreChr02G11183(dist=2900)	24115632;-90955;C;T;0.075;5.38108564392463;intergenic,JreChr02G11182(dist=3912),JreChr02G11183(dist=2484)	24121931;-84656;A;C;0.0792079207920792;5.21026378749135;downstream,JreChr02G11184	24131218;-75369;G;A;0.075;5.45681757792756;intergenic,JreChr02G11184(dist=2440),JreChr02G11185(dist=8932)
9	chr2	23928657	24231218	302562	52	24029185	A	G	0.22	6.37868	intergenic(JreChr02G11173(dist=14286),JreChr02G11174(dist=8570))	JreChr02G11193.mrna1	24208909	24213543	4635	-179724	6	24111126;-97783;C;G;0.0792079207920792;5.21026378749135;exon,synonymous(JreChr02G11182:JreChr02G11182.mrna1:exon23:c.C2889G:p.P963P,)	24113191;-95718;T;A;0.07;5.97701684526009;intergenic,JreChr02G11182(dist=1471),JreChr02G11183(dist=4925)	24115216;-93693;C;T;0.075;5.38108564392463;intergenic,JreChr02G11182(dist=3496),JreChr02G11183(dist=2900)	24115632;-93277;C;T;0.075;5.38108564392463;intergenic,JreChr02G11182(dist=3912),JreChr02G11183(dist=2484)	24121931;-86978;A;C;0.0792079207920792;5.21026378749135;downstream,JreChr02G11184	24131218;-77691;G;A;0.075;5.45681757792756;intergenic,JreChr02G11184(dist=2440),JreChr02G11185(dist=8932)
9	chr2	23928657	24231218	302562	52	24029185	A	G	0.22	6.37868	intergenic(JreChr02G11173(dist=14286),JreChr02G11174(dist=8570))	JreChr02G11194.mrna1	24224085	24229163	5079	-194900	1	24131218;-92867;G;A;0.075;5.45681757792756;intergenic,JreChr02G11184(dist=2440),JreChr02G11185(dist=8932)
9	chr2	23928657	24231218	302562	52	24029185	A	G	0.22	6.37868	intergenic(JreChr02G11173(dist=14286),JreChr02G11174(dist=8570))	JreChr02G11195.mrna1	24230520	24231809	1290	-201335	1	24131218;-99302;G;A;0.075;5.45681757792756;intergenic,JreChr02G11184(dist=2440),JreChr02G11185(dist=8932)
10	chr2	24286259	24582105	295847	9	24412382	C	T	0.252874	5.74812	intronic(JreChr02G11216)	JreChr02G11199.mrna1	24276635	24287411	10777	124971	1	24386259;98848;G;T;0.0978260869565217;5.33591902131463;exon,nonsynonymous(JreChr02G11215:JreChr02G11215.mrna1:exon1:c.C188A:p.T63K,)
10	chr2	24286259	24582105	295847	9	24412382	C	T	0.252874	5.74812	intronic(JreChr02G11216)	JreChr02G11202.mrna1	24304939	24310964	6026	101418	3	24386259;75295;G;T;0.0978260869565217;5.33591902131463;exon,nonsynonymous(JreChr02G11215:JreChr02G11215.mrna1:exon1:c.C188A:p.T63K,)	24388069;77105;G;A;0.102272727272727;5.15524189740252;intergenic,JreChr02G11215(dist=1623),JreChr02G11216(dist=1633)	24410129;99165;A;T;0.136363636363636;5.05996529125869;intronic,JreChr02G11216
10	chr2	24286259	24582105	295847	9	24412382	C	T	0.252874	5.74812	intronic(JreChr02G11216)	JreChr02G11203.mrna1	24312824	24322193	9370	90189	4	24386259;64066;G;T;0.0978260869565217;5.33591902131463;exon,nonsynonymous(JreChr02G11215:JreChr02G11215.mrna1:exon1:c.C188A:p.T63K,)	24388069;65876;G;A;0.102272727272727;5.15524189740252;intergenic,JreChr02G11215(dist=1623),JreChr02G11216(dist=1633)	24410129;87936;A;T;0.136363636363636;5.05996529125869;intronic,JreChr02G11216	24412382;90189;C;T;0.252873563218391;5.74811635695896;intronic,JreChr02G11216
10	chr2	24286259	24582105	295847	9	24412382	C	T	0.252874	5.74812	intronic(JreChr02G11216)	JreChr02G11204.mrna1	24323226	24324539	1314	87843	4	24386259;61720;G;T;0.0978260869565217;5.33591902131463;exon,nonsynonymous(JreChr02G11215:JreChr02G11215.mrna1:exon1:c.C188A:p.T63K,)	24388069;63530;G;A;0.102272727272727;5.15524189740252;intergenic,JreChr02G11215(dist=1623),JreChr02G11216(dist=1633)	24410129;85590;A;T;0.136363636363636;5.05996529125869;intronic,JreChr02G11216	24412382;87843;C;T;0.252873563218391;5.74811635695896;intronic,JreChr02G11216
10	chr2	24286259	24582105	295847	9	24412382	C	T	0.252874	5.74812	intronic(JreChr02G11216)	JreChr02G11207.mrna1	24344923	24355226	10304	57156	5	24386259;31033;G;T;0.0978260869565217;5.33591902131463;exon,nonsynonymous(JreChr02G11215:JreChr02G11215.mrna1:exon1:c.C188A:p.T63K,)	24388069;32843;G;A;0.102272727272727;5.15524189740252;intergenic,JreChr02G11215(dist=1623),JreChr02G11216(dist=1633)	24410129;54903;A;T;0.136363636363636;5.05996529125869;intronic,JreChr02G11216	24412382;57156;C;T;0.252873563218391;5.74811635695896;intronic,JreChr02G11216	24444308;89082;A;C;0.06;5.39174596699468;intronic,JreChr02G11216
10	chr2	24286259	24582105	295847	9	24412382	C	T	0.252874	5.74812	intronic(JreChr02G11216)	JreChr02G11211.mrna1	24365805	24369292	3488	43090	8	24386259;16967;G;T;0.0978260869565217;5.33591902131463;exon,nonsynonymous(JreChr02G11215:JreChr02G11215.mrna1:exon1:c.C188A:p.T63K,)	24388069;18777;G;A;0.102272727272727;5.15524189740252;intergenic,JreChr02G11215(dist=1623),JreChr02G11216(dist=1633)	24410129;40837;A;T;0.136363636363636;5.05996529125869;intronic,JreChr02G11216	24412382;43090;C;T;0.252873563218391;5.74811635695896;intronic,JreChr02G11216	24444308;75016;A;C;0.06;5.39174596699468;intronic,JreChr02G11216	24456444;87152;G;A;0.105;5.23292298222714;intronic,JreChr02G11216	24467066;97774;C;A;0.105;5.23292298222714;intronic,JreChr02G11216	24467507;98215;A;G;0.105;5.23292298222714;intronic,JreChr02G11216
10	chr2	24286259	24582105	295847	9	24412382	C	T	0.252874	5.74812	intronic(JreChr02G11216)	JreChr02G11212.mrna1	24370486	24374468	3983	37914	8	24386259;11791;G;T;0.0978260869565217;5.33591902131463;exon,nonsynonymous(JreChr02G11215:JreChr02G11215.mrna1:exon1:c.C188A:p.T63K,)	24388069;13601;G;A;0.102272727272727;5.15524189740252;intergenic,JreChr02G11215(dist=1623),JreChr02G11216(dist=1633)	24410129;35661;A;T;0.136363636363636;5.05996529125869;intronic,JreChr02G11216	24412382;37914;C;T;0.252873563218391;5.74811635695896;intronic,JreChr02G11216	24444308;69840;A;C;0.06;5.39174596699468;intronic,JreChr02G11216	24456444;81976;G;A;0.105;5.23292298222714;intronic,JreChr02G11216	24467066;92598;C;A;0.105;5.23292298222714;intronic,JreChr02G11216	24467507;93039;A;G;0.105;5.23292298222714;intronic,JreChr02G11216
10	chr2	24286259	24582105	295847	9	24412382	C	T	0.252874	5.74812	intronic(JreChr02G11216)	JreChr02G11213.mrna1	24379673	24380989	1317	31393	8	24386259;5270;G;T;0.0978260869565217;5.33591902131463;exon,nonsynonymous(JreChr02G11215:JreChr02G11215.mrna1:exon1:c.C188A:p.T63K,)	24388069;7080;G;A;0.102272727272727;5.15524189740252;intergenic,JreChr02G11215(dist=1623),JreChr02G11216(dist=1633)	24410129;29140;A;T;0.136363636363636;5.05996529125869;intronic,JreChr02G11216	24412382;31393;C;T;0.252873563218391;5.74811635695896;intronic,JreChr02G11216	24444308;63319;A;C;0.06;5.39174596699468;intronic,JreChr02G11216	24456444;75455;G;A;0.105;5.23292298222714;intronic,JreChr02G11216	24467066;86077;C;A;0.105;5.23292298222714;intronic,JreChr02G11216	24467507;86518;A;G;0.105;5.23292298222714;intronic,JreChr02G11216
10	chr2	24286259	24582105	295847	9	24412382	C	T	0.252874	5.74812	intronic(JreChr02G11216)	JreChr02G11214.mrna1	24382594	24383506	913	28876	9	24386259;2753;G;T;0.0978260869565217;5.33591902131463;exon,nonsynonymous(JreChr02G11215:JreChr02G11215.mrna1:exon1:c.C188A:p.T63K,)	24388069;4563;G;A;0.102272727272727;5.15524189740252;intergenic,JreChr02G11215(dist=1623),JreChr02G11216(dist=1633)	24410129;26623;A;T;0.136363636363636;5.05996529125869;intronic,JreChr02G11216	24412382;28876;C;T;0.252873563218391;5.74811635695896;intronic,JreChr02G11216	24444308;60802;A;C;0.06;5.39174596699468;intronic,JreChr02G11216	24456444;72938;G;A;0.105;5.23292298222714;intronic,JreChr02G11216	24467066;83560;C;A;0.105;5.23292298222714;intronic,JreChr02G11216	24467507;84001;A;G;0.105;5.23292298222714;intronic,JreChr02G11216	24482105;98599;C;T;0.095;5.01193219836008;intergenic,JreChr02G11216(dist=3346),JreChr02G11217(dist=17090)
10	chr2	24286259	24582105	295847	9	24412382	C	T	0.252874	5.74812	intronic(JreChr02G11216)	JreChr02G11215.mrna1	24385478	24386446	969	25936	9	24386259;0;G;T;0.0978260869565217;5.33591902131463;exon,nonsynonymous(JreChr02G11215:JreChr02G11215.mrna1:exon1:c.C188A:p.T63K,)	24388069;1623;G;A;0.102272727272727;5.15524189740252;intergenic,JreChr02G11215(dist=1623),JreChr02G11216(dist=1633)	24410129;23683;A;T;0.136363636363636;5.05996529125869;intronic,JreChr02G11216	24412382;25936;C;T;0.252873563218391;5.74811635695896;intronic,JreChr02G11216	24444308;57862;A;C;0.06;5.39174596699468;intronic,JreChr02G11216	24456444;69998;G;A;0.105;5.23292298222714;intronic,JreChr02G11216	24467066;80620;C;A;0.105;5.23292298222714;intronic,JreChr02G11216	24467507;81061;A;G;0.105;5.23292298222714;intronic,JreChr02G11216	24482105;95659;C;T;0.095;5.01193219836008;intergenic,JreChr02G11216(dist=3346),JreChr02G11217(dist=17090)
10	chr2	24286259	24582105	295847	9	24412382	C	T	0.252874	5.74812	intronic(JreChr02G11216)	JreChr02G11216.mrna1	24389702	24478759	89058	0	9	24386259;-3443;G;T;0.0978260869565217;5.33591902131463;exon,nonsynonymous(JreChr02G11215:JreChr02G11215.mrna1:exon1:c.C188A:p.T63K,)	24388069;-1633;G;A;0.102272727272727;5.15524189740252;intergenic,JreChr02G11215(dist=1623),JreChr02G11216(dist=1633)	24410129;0;A;T;0.136363636363636;5.05996529125869;intronic,JreChr02G11216	24412382;0;C;T;0.252873563218391;5.74811635695896;intronic,JreChr02G11216	24444308;0;A;C;0.06;5.39174596699468;intronic,JreChr02G11216	24456444;0;G;A;0.105;5.23292298222714;intronic,JreChr02G11216	24467066;0;C;A;0.105;5.23292298222714;intronic,JreChr02G11216	24467507;0;A;G;0.105;5.23292298222714;intronic,JreChr02G11216	24482105;3346;C;T;0.095;5.01193219836008;intergenic,JreChr02G11216(dist=3346),JreChr02G11217(dist=17090)
10	chr2	24286259	24582105	295847	9	24412382	C	T	0.252874	5.74812	intronic(JreChr02G11216)	JreChr02G11217.mrna1	24499195	24504195	5001	-86813	7	24410129;-89066;A;T;0.136363636363636;5.05996529125869;intronic,JreChr02G11216	24412382;-86813;C;T;0.252873563218391;5.74811635695896;intronic,JreChr02G11216	24444308;-54887;A;C;0.06;5.39174596699468;intronic,JreChr02G11216	24456444;-42751;G;A;0.105;5.23292298222714;intronic,JreChr02G11216	24467066;-32129;C;A;0.105;5.23292298222714;intronic,JreChr02G11216	24467507;-31688;A;G;0.105;5.23292298222714;intronic,JreChr02G11216	24482105;-17090;C;T;0.095;5.01193219836008;intergenic,JreChr02G11216(dist=3346),JreChr02G11217(dist=17090)
10	chr2	24286259	24582105	295847	9	24412382	C	T	0.252874	5.74812	intronic(JreChr02G11216)	JreChr02G11218.mrna1	24510305	24510622	318	-97923	6	24412382;-97923;C;T;0.252873563218391;5.74811635695896;intronic,JreChr02G11216	24444308;-65997;A;C;0.06;5.39174596699468;intronic,JreChr02G11216	24456444;-53861;G;A;0.105;5.23292298222714;intronic,JreChr02G11216	24467066;-43239;C;A;0.105;5.23292298222714;intronic,JreChr02G11216	24467507;-42798;A;G;0.105;5.23292298222714;intronic,JreChr02G11216	24482105;-28200;C;T;0.095;5.01193219836008;intergenic,JreChr02G11216(dist=3346),JreChr02G11217(dist=17090)
10	chr2	24286259	24582105	295847	9	24412382	C	T	0.252874	5.74812	intronic(JreChr02G11216)	JreChr02G11220.mrna1	24522476	24526272	3797	-110094	5	24444308;-78168;A;C;0.06;5.39174596699468;intronic,JreChr02G11216	24456444;-66032;G;A;0.105;5.23292298222714;intronic,JreChr02G11216	24467066;-55410;C;A;0.105;5.23292298222714;intronic,JreChr02G11216	24467507;-54969;A;G;0.105;5.23292298222714;intronic,JreChr02G11216	24482105;-40371;C;T;0.095;5.01193219836008;intergenic,JreChr02G11216(dist=3346),JreChr02G11217(dist=17090)
10	chr2	24286259	24582105	295847	9	24412382	C	T	0.252874	5.74812	intronic(JreChr02G11216)	JreChr02G11221.mrna1	24529588	24532593	3006	-117206	5	24444308;-85280;A;C;0.06;5.39174596699468;intronic,JreChr02G11216	24456444;-73144;G;A;0.105;5.23292298222714;intronic,JreChr02G11216	24467066;-62522;C;A;0.105;5.23292298222714;intronic,JreChr02G11216	24467507;-62081;A;G;0.105;5.23292298222714;intronic,JreChr02G11216	24482105;-47483;C;T;0.095;5.01193219836008;intergenic,JreChr02G11216(dist=3346),JreChr02G11217(dist=17090)
10	chr2	24286259	24582105	295847	9	24412382	C	T	0.252874	5.74812	intronic(JreChr02G11216)	JreChr02G11222.mrna1	24534196	24553926	19731	-121814	5	24444308;-89888;A;C;0.06;5.39174596699468;intronic,JreChr02G11216	24456444;-77752;G;A;0.105;5.23292298222714;intronic,JreChr02G11216	24467066;-67130;C;A;0.105;5.23292298222714;intronic,JreChr02G11216	24467507;-66689;A;G;0.105;5.23292298222714;intronic,JreChr02G11216	24482105;-52091;C;T;0.095;5.01193219836008;intergenic,JreChr02G11216(dist=3346),JreChr02G11217(dist=17090)
10	chr2	24286259	24582105	295847	9	24412382	C	T	0.252874	5.74812	intronic(JreChr02G11216)	JreChr02G11223.mrna1	24558989	24572366	13378	-146607	3	24467066;-91923;C;A;0.105;5.23292298222714;intronic,JreChr02G11216	24467507;-91482;A;G;0.105;5.23292298222714;intronic,JreChr02G11216	24482105;-76884;C;T;0.095;5.01193219836008;intergenic,JreChr02G11216(dist=3346),JreChr02G11217(dist=17090)
10	chr2	24286259	24582105	295847	9	24412382	C	T	0.252874	5.74812	intronic(JreChr02G11216)	JreChr02G11224.mrna1	24575875	24577333	1459	-163493	1	24482105;-93770;C;T;0.095;5.01193219836008;intergenic,JreChr02G11216(dist=3346),JreChr02G11217(dist=17090)
10	chr2	24286259	24582105	295847	9	24412382	C	T	0.252874	5.74812	intronic(JreChr02G11216)	JreChr02G11225.mrna1	24579362	24584258	4897	-166980	1	24482105;-97257;C;T;0.095;5.01193219836008;intergenic,JreChr02G11216(dist=3346),JreChr02G11217(dist=17090)
11	chr3	2994759	3194759	200001	1	3094759	T	C	0.183168	6.11407	intergenic(JreChr03G11591(dist=1489),JreChr03G11592(dist=2044))	JreChr03G11537.mrna1	3000916	3004383	3468	90376	1	3094759;90376;T;C;0.183168316831683;6.11407258717061;intergenic,JreChr03G11591(dist=1489),JreChr03G11592(dist=2044)
11	chr3	2994759	3194759	200001	1	3094759	T	C	0.183168	6.11407	intergenic(JreChr03G11591(dist=1489),JreChr03G11592(dist=2044))	JreChr03G11543.mrna1	3011521	3014532	3012	80227	1	3094759;80227;T;C;0.183168316831683;6.11407258717061;intergenic,JreChr03G11591(dist=1489),JreChr03G11592(dist=2044)
11	chr3	2994759	3194759	200001	1	3094759	T	C	0.183168	6.11407	intergenic(JreChr03G11591(dist=1489),JreChr03G11592(dist=2044))	JreChr03G11546.mrna1	3018552	3020025	1474	74734	1	3094759;74734;T;C;0.183168316831683;6.11407258717061;intergenic,JreChr03G11591(dist=1489),JreChr03G11592(dist=2044)
11	chr3	2994759	3194759	200001	1	3094759	T	C	0.183168	6.11407	intergenic(JreChr03G11591(dist=1489),JreChr03G11592(dist=2044))	JreChr03G11553.mrna1	3023503	3024918	1416	69841	1	3094759;69841;T;C;0.183168316831683;6.11407258717061;intergenic,JreChr03G11591(dist=1489),JreChr03G11592(dist=2044)
11	chr3	2994759	3194759	200001	1	3094759	T	C	0.183168	6.11407	intergenic(JreChr03G11591(dist=1489),JreChr03G11592(dist=2044))	JreChr03G11555.mrna1	3025476	3027109	1634	67650	1	3094759;67650;T;C;0.183168316831683;6.11407258717061;intergenic,JreChr03G11591(dist=1489),JreChr03G11592(dist=2044)
11	chr3	2994759	3194759	200001	1	3094759	T	C	0.183168	6.11407	intergenic(JreChr03G11591(dist=1489),JreChr03G11592(dist=2044))	JreChr03G11556.mrna1	3028750	3029481	732	65278	1	3094759;65278;T;C;0.183168316831683;6.11407258717061;intergenic,JreChr03G11591(dist=1489),JreChr03G11592(dist=2044)
11	chr3	2994759	3194759	200001	1	3094759	T	C	0.183168	6.11407	intergenic(JreChr03G11591(dist=1489),JreChr03G11592(dist=2044))	JreChr03G11560.mrna1	3032983	3035449	2467	59310	1	3094759;59310;T;C;0.183168316831683;6.11407258717061;intergenic,JreChr03G11591(dist=1489),JreChr03G11592(dist=2044)
11	chr3	2994759	3194759	200001	1	3094759	T	C	0.183168	6.11407	intergenic(JreChr03G11591(dist=1489),JreChr03G11592(dist=2044))	JreChr03G11564.mrna1	3038860	3039108	249	55651	1	3094759;55651;T;C;0.183168316831683;6.11407258717061;intergenic,JreChr03G11591(dist=1489),JreChr03G11592(dist=2044)
11	chr3	2994759	3194759	200001	1	3094759	T	C	0.183168	6.11407	intergenic(JreChr03G11591(dist=1489),JreChr03G11592(dist=2044))	JreChr03G11570.mrna1	3043972	3058629	14658	36130	1	3094759;36130;T;C;0.183168316831683;6.11407258717061;intergenic,JreChr03G11591(dist=1489),JreChr03G11592(dist=2044)
11	chr3	2994759	3194759	200001	1	3094759	T	C	0.183168	6.11407	intergenic(JreChr03G11591(dist=1489),JreChr03G11592(dist=2044))	JreChr03G11580.mrna1	3061440	3063812	2373	30947	1	3094759;30947;T;C;0.183168316831683;6.11407258717061;intergenic,JreChr03G11591(dist=1489),JreChr03G11592(dist=2044)
11	chr3	2994759	3194759	200001	1	3094759	T	C	0.183168	6.11407	intergenic(JreChr03G11591(dist=1489),JreChr03G11592(dist=2044))	JreChr03G11583.mrna1	3074687	3078359	3673	16400	1	3094759;16400;T;C;0.183168316831683;6.11407258717061;intergenic,JreChr03G11591(dist=1489),JreChr03G11592(dist=2044)
11	chr3	2994759	3194759	200001	1	3094759	T	C	0.183168	6.11407	intergenic(JreChr03G11591(dist=1489),JreChr03G11592(dist=2044))	JreChr03G11587.mrna1	3082977	3086551	3575	8208	1	3094759;8208;T;C;0.183168316831683;6.11407258717061;intergenic,JreChr03G11591(dist=1489),JreChr03G11592(dist=2044)
11	chr3	2994759	3194759	200001	1	3094759	T	C	0.183168	6.11407	intergenic(JreChr03G11591(dist=1489),JreChr03G11592(dist=2044))	JreChr03G11591.mrna1	3088335	3093270	4936	1489	1	3094759;1489;T;C;0.183168316831683;6.11407258717061;intergenic,JreChr03G11591(dist=1489),JreChr03G11592(dist=2044)
11	chr3	2994759	3194759	200001	1	3094759	T	C	0.183168	6.11407	intergenic(JreChr03G11591(dist=1489),JreChr03G11592(dist=2044))	JreChr03G11592.mrna1	3096803	3103446	6644	-2044	1	3094759;-2044;T;C;0.183168316831683;6.11407258717061;intergenic,JreChr03G11591(dist=1489),JreChr03G11592(dist=2044)
11	chr3	2994759	3194759	200001	1	3094759	T	C	0.183168	6.11407	intergenic(JreChr03G11591(dist=1489),JreChr03G11592(dist=2044))	JreChr03G11596.mrna1	3105798	3107614	1817	-11039	1	3094759;-11039;T;C;0.183168316831683;6.11407258717061;intergenic,JreChr03G11591(dist=1489),JreChr03G11592(dist=2044)
11	chr3	2994759	3194759	200001	1	3094759	T	C	0.183168	6.11407	intergenic(JreChr03G11591(dist=1489),JreChr03G11592(dist=2044))	JreChr03G11599.mrna1	3108223	3111195	2973	-13464	1	3094759;-13464;T;C;0.183168316831683;6.11407258717061;intergenic,JreChr03G11591(dist=1489),JreChr03G11592(dist=2044)
11	chr3	2994759	3194759	200001	1	3094759	T	C	0.183168	6.11407	intergenic(JreChr03G11591(dist=1489),JreChr03G11592(dist=2044))	JreChr03G11601.mrna1	3113153	3118906	5754	-18394	1	3094759;-18394;T;C;0.183168316831683;6.11407258717061;intergenic,JreChr03G11591(dist=1489),JreChr03G11592(dist=2044)
11	chr3	2994759	3194759	200001	1	3094759	T	C	0.183168	6.11407	intergenic(JreChr03G11591(dist=1489),JreChr03G11592(dist=2044))	JreChr03G11608.mrna1	3122834	3125109	2276	-28075	1	3094759;-28075;T;C;0.183168316831683;6.11407258717061;intergenic,JreChr03G11591(dist=1489),JreChr03G11592(dist=2044)
11	chr3	2994759	3194759	200001	1	3094759	T	C	0.183168	6.11407	intergenic(JreChr03G11591(dist=1489),JreChr03G11592(dist=2044))	JreChr03G11613.mrna1	3128643	3130789	2147	-33884	1	3094759;-33884;T;C;0.183168316831683;6.11407258717061;intergenic,JreChr03G11591(dist=1489),JreChr03G11592(dist=2044)
11	chr3	2994759	3194759	200001	1	3094759	T	C	0.183168	6.11407	intergenic(JreChr03G11591(dist=1489),JreChr03G11592(dist=2044))	JreChr03G11618.mrna1	3142632	3149681	7050	-47873	1	3094759;-47873;T;C;0.183168316831683;6.11407258717061;intergenic,JreChr03G11591(dist=1489),JreChr03G11592(dist=2044)
11	chr3	2994759	3194759	200001	1	3094759	T	C	0.183168	6.11407	intergenic(JreChr03G11591(dist=1489),JreChr03G11592(dist=2044))	JreChr03G11625.mrna1	3152142	3154142	2001	-57383	1	3094759;-57383;T;C;0.183168316831683;6.11407258717061;intergenic,JreChr03G11591(dist=1489),JreChr03G11592(dist=2044)
11	chr3	2994759	3194759	200001	1	3094759	T	C	0.183168	6.11407	intergenic(JreChr03G11591(dist=1489),JreChr03G11592(dist=2044))	JreChr03G11630.mrna1	3158591	3160950	2360	-63832	1	3094759;-63832;T;C;0.183168316831683;6.11407258717061;intergenic,JreChr03G11591(dist=1489),JreChr03G11592(dist=2044)
11	chr3	2994759	3194759	200001	1	3094759	T	C	0.183168	6.11407	intergenic(JreChr03G11591(dist=1489),JreChr03G11592(dist=2044))	JreChr03G11637.mrna1	3167266	3167616	351	-72507	1	3094759;-72507;T;C;0.183168316831683;6.11407258717061;intergenic,JreChr03G11591(dist=1489),JreChr03G11592(dist=2044)
11	chr3	2994759	3194759	200001	1	3094759	T	C	0.183168	6.11407	intergenic(JreChr03G11591(dist=1489),JreChr03G11592(dist=2044))	JreChr03G11644.mrna1	3177832	3180537	2706	-83073	1	3094759;-83073;T;C;0.183168316831683;6.11407258717061;intergenic,JreChr03G11591(dist=1489),JreChr03G11592(dist=2044)
11	chr3	2994759	3194759	200001	1	3094759	T	C	0.183168	6.11407	intergenic(JreChr03G11591(dist=1489),JreChr03G11592(dist=2044))	JreChr03G11648.mrna1	3181630	3183351	1722	-86871	1	3094759;-86871;T;C;0.183168316831683;6.11407258717061;intergenic,JreChr03G11591(dist=1489),JreChr03G11592(dist=2044)
11	chr3	2994759	3194759	200001	1	3094759	T	C	0.183168	6.11407	intergenic(JreChr03G11591(dist=1489),JreChr03G11592(dist=2044))	JreChr03G11650.mrna1	3185498	3189732	4235	-90739	1	3094759;-90739;T;C;0.183168316831683;6.11407258717061;intergenic,JreChr03G11591(dist=1489),JreChr03G11592(dist=2044)
12	chr3	7881982	8081982	200001	1	7981982	C	T	0.0515464	5.09766	intergenic(JreChr03G13297(dist=2536),JreChr03G13298(dist=3791))	JreChr03G13284.mrna1	7890335	7894720	4386	87262	1	7981982;87262;C;T;0.0515463917525773;5.09766101425735;intergenic,JreChr03G13297(dist=2536),JreChr03G13298(dist=3791)
12	chr3	7881982	8081982	200001	1	7981982	C	T	0.0515464	5.09766	intergenic(JreChr03G13297(dist=2536),JreChr03G13298(dist=3791))	JreChr03G13285.mrna1	7897500	7903026	5527	78956	1	7981982;78956;C;T;0.0515463917525773;5.09766101425735;intergenic,JreChr03G13297(dist=2536),JreChr03G13298(dist=3791)
12	chr3	7881982	8081982	200001	1	7981982	C	T	0.0515464	5.09766	intergenic(JreChr03G13297(dist=2536),JreChr03G13298(dist=3791))	JreChr03G13286.mrna1	7904845	7916942	12098	65040	1	7981982;65040;C;T;0.0515463917525773;5.09766101425735;intergenic,JreChr03G13297(dist=2536),JreChr03G13298(dist=3791)
12	chr3	7881982	8081982	200001	1	7981982	C	T	0.0515464	5.09766	intergenic(JreChr03G13297(dist=2536),JreChr03G13298(dist=3791))	JreChr03G13287.mrna1	7917488	7921379	3892	60603	1	7981982;60603;C;T;0.0515463917525773;5.09766101425735;intergenic,JreChr03G13297(dist=2536),JreChr03G13298(dist=3791)
12	chr3	7881982	8081982	200001	1	7981982	C	T	0.0515464	5.09766	intergenic(JreChr03G13297(dist=2536),JreChr03G13298(dist=3791))	JreChr03G13288.mrna1	7928271	7930859	2589	51123	1	7981982;51123;C;T;0.0515463917525773;5.09766101425735;intergenic,JreChr03G13297(dist=2536),JreChr03G13298(dist=3791)
12	chr3	7881982	8081982	200001	1	7981982	C	T	0.0515464	5.09766	intergenic(JreChr03G13297(dist=2536),JreChr03G13298(dist=3791))	JreChr03G13289.mrna1	7932879	7936860	3982	45122	1	7981982;45122;C;T;0.0515463917525773;5.09766101425735;intergenic,JreChr03G13297(dist=2536),JreChr03G13298(dist=3791)
12	chr3	7881982	8081982	200001	1	7981982	C	T	0.0515464	5.09766	intergenic(JreChr03G13297(dist=2536),JreChr03G13298(dist=3791))	JreChr03G13290.mrna1	7938413	7940803	2391	41179	1	7981982;41179;C;T;0.0515463917525773;5.09766101425735;intergenic,JreChr03G13297(dist=2536),JreChr03G13298(dist=3791)
12	chr3	7881982	8081982	200001	1	7981982	C	T	0.0515464	5.09766	intergenic(JreChr03G13297(dist=2536),JreChr03G13298(dist=3791))	JreChr03G13291.mrna1	7941983	7943758	1776	38224	1	7981982;38224;C;T;0.0515463917525773;5.09766101425735;intergenic,JreChr03G13297(dist=2536),JreChr03G13298(dist=3791)
12	chr3	7881982	8081982	200001	1	7981982	C	T	0.0515464	5.09766	intergenic(JreChr03G13297(dist=2536),JreChr03G13298(dist=3791))	JreChr03G13292.mrna1	7943796	7945617	1822	36365	1	7981982;36365;C;T;0.0515463917525773;5.09766101425735;intergenic,JreChr03G13297(dist=2536),JreChr03G13298(dist=3791)
12	chr3	7881982	8081982	200001	1	7981982	C	T	0.0515464	5.09766	intergenic(JreChr03G13297(dist=2536),JreChr03G13298(dist=3791))	JreChr03G13293.mrna1	7952429	7954947	2519	27035	1	7981982;27035;C;T;0.0515463917525773;5.09766101425735;intergenic,JreChr03G13297(dist=2536),JreChr03G13298(dist=3791)
12	chr3	7881982	8081982	200001	1	7981982	C	T	0.0515464	5.09766	intergenic(JreChr03G13297(dist=2536),JreChr03G13298(dist=3791))	JreChr03G13294.mrna1	7955889	7956831	943	25151	1	7981982;25151;C;T;0.0515463917525773;5.09766101425735;intergenic,JreChr03G13297(dist=2536),JreChr03G13298(dist=3791)
12	chr3	7881982	8081982	200001	1	7981982	C	T	0.0515464	5.09766	intergenic(JreChr03G13297(dist=2536),JreChr03G13298(dist=3791))	JreChr03G13295.mrna1	7966960	7967417	458	14565	1	7981982;14565;C;T;0.0515463917525773;5.09766101425735;intergenic,JreChr03G13297(dist=2536),JreChr03G13298(dist=3791)
12	chr3	7881982	8081982	200001	1	7981982	C	T	0.0515464	5.09766	intergenic(JreChr03G13297(dist=2536),JreChr03G13298(dist=3791))	JreChr03G13296.mrna1	7971960	7975640	3681	6342	1	7981982;6342;C;T;0.0515463917525773;5.09766101425735;intergenic,JreChr03G13297(dist=2536),JreChr03G13298(dist=3791)
12	chr3	7881982	8081982	200001	1	7981982	C	T	0.0515464	5.09766	intergenic(JreChr03G13297(dist=2536),JreChr03G13298(dist=3791))	JreChr03G13297.mrna1	7977025	7979446	2422	2536	1	7981982;2536;C;T;0.0515463917525773;5.09766101425735;intergenic,JreChr03G13297(dist=2536),JreChr03G13298(dist=3791)
12	chr3	7881982	8081982	200001	1	7981982	C	T	0.0515464	5.09766	intergenic(JreChr03G13297(dist=2536),JreChr03G13298(dist=3791))	JreChr03G13298.mrna1	7985773	7986833	1061	-3791	1	7981982;-3791;C;T;0.0515463917525773;5.09766101425735;intergenic,JreChr03G13297(dist=2536),JreChr03G13298(dist=3791)
12	chr3	7881982	8081982	200001	1	7981982	C	T	0.0515464	5.09766	intergenic(JreChr03G13297(dist=2536),JreChr03G13298(dist=3791))	JreChr03G13299.mrna1	7994127	7995263	1137	-12145	1	7981982;-12145;C;T;0.0515463917525773;5.09766101425735;intergenic,JreChr03G13297(dist=2536),JreChr03G13298(dist=3791)
12	chr3	7881982	8081982	200001	1	7981982	C	T	0.0515464	5.09766	intergenic(JreChr03G13297(dist=2536),JreChr03G13298(dist=3791))	JreChr03G13300.mrna1	7996288	7996858	571	-14306	1	7981982;-14306;C;T;0.0515463917525773;5.09766101425735;intergenic,JreChr03G13297(dist=2536),JreChr03G13298(dist=3791)
12	chr3	7881982	8081982	200001	1	7981982	C	T	0.0515464	5.09766	intergenic(JreChr03G13297(dist=2536),JreChr03G13298(dist=3791))	JreChr03G13301.mrna1	7999697	8003981	4285	-17715	1	7981982;-17715;C;T;0.0515463917525773;5.09766101425735;intergenic,JreChr03G13297(dist=2536),JreChr03G13298(dist=3791)
12	chr3	7881982	8081982	200001	1	7981982	C	T	0.0515464	5.09766	intergenic(JreChr03G13297(dist=2536),JreChr03G13298(dist=3791))	JreChr03G13303.mrna1	8007614	8019076	11463	-25632	1	7981982;-25632;C;T;0.0515463917525773;5.09766101425735;intergenic,JreChr03G13297(dist=2536),JreChr03G13298(dist=3791)
12	chr3	7881982	8081982	200001	1	7981982	C	T	0.0515464	5.09766	intergenic(JreChr03G13297(dist=2536),JreChr03G13298(dist=3791))	JreChr03G13304.mrna1	8031790	8033679	1890	-49808	1	7981982;-49808;C;T;0.0515463917525773;5.09766101425735;intergenic,JreChr03G13297(dist=2536),JreChr03G13298(dist=3791)
12	chr3	7881982	8081982	200001	1	7981982	C	T	0.0515464	5.09766	intergenic(JreChr03G13297(dist=2536),JreChr03G13298(dist=3791))	JreChr03G13306.mrna1	8042768	8043835	1068	-60786	1	7981982;-60786;C;T;0.0515463917525773;5.09766101425735;intergenic,JreChr03G13297(dist=2536),JreChr03G13298(dist=3791)
12	chr3	7881982	8081982	200001	1	7981982	C	T	0.0515464	5.09766	intergenic(JreChr03G13297(dist=2536),JreChr03G13298(dist=3791))	JreChr03G13307.mrna1	8046403	8053217	6815	-64421	1	7981982;-64421;C;T;0.0515463917525773;5.09766101425735;intergenic,JreChr03G13297(dist=2536),JreChr03G13298(dist=3791)
12	chr3	7881982	8081982	200001	1	7981982	C	T	0.0515464	5.09766	intergenic(JreChr03G13297(dist=2536),JreChr03G13298(dist=3791))	JreChr03G13308.mrna1	8056759	8057334	576	-74777	1	7981982;-74777;C;T;0.0515463917525773;5.09766101425735;intergenic,JreChr03G13297(dist=2536),JreChr03G13298(dist=3791)
12	chr3	7881982	8081982	200001	1	7981982	C	T	0.0515464	5.09766	intergenic(JreChr03G13297(dist=2536),JreChr03G13298(dist=3791))	JreChr03G13309.mrna1	8065022	8070380	5359	-83040	1	7981982;-83040;C;T;0.0515463917525773;5.09766101425735;intergenic,JreChr03G13297(dist=2536),JreChr03G13298(dist=3791)
12	chr3	7881982	8081982	200001	1	7981982	C	T	0.0515464	5.09766	intergenic(JreChr03G13297(dist=2536),JreChr03G13298(dist=3791))	JreChr03G13310.mrna1	8078475	8083086	4612	-96493	1	7981982;-96493;C;T;0.0515463917525773;5.09766101425735;intergenic,JreChr03G13297(dist=2536),JreChr03G13298(dist=3791)
13	chr3	11813446	12013446	200001	1	11913446	C	T	0.209184	5.07646	downstream(JreChr03G10180)	JreChr03G10177.mrna1	11829686	11829964	279	83482	1	11913446;83482;C;T;0.209183673469388;5.07645824450357;downstream,JreChr03G10180
13	chr3	11813446	12013446	200001	1	11913446	C	T	0.209184	5.07646	downstream(JreChr03G10180)	JreChr03G10178.mrna1	11840063	11840239	177	73207	1	11913446;73207;C;T;0.209183673469388;5.07645824450357;downstream,JreChr03G10180
13	chr3	11813446	12013446	200001	1	11913446	C	T	0.209184	5.07646	downstream(JreChr03G10180)	JreChr03G10179.mrna1	11895010	11895267	258	18179	1	11913446;18179;C;T;0.209183673469388;5.07645824450357;downstream,JreChr03G10180
13	chr3	11813446	12013446	200001	1	11913446	C	T	0.209184	5.07646	downstream(JreChr03G10180)	JreChr03G10180.mrna1	11913967	11914278	312	-521	1	11913446;-521;C;T;0.209183673469388;5.07645824450357;downstream,JreChr03G10180
13	chr3	11813446	12013446	200001	1	11913446	C	T	0.209184	5.07646	downstream(JreChr03G10180)	JreChr03G10181.mrna1	11930060	11931663	1604	-16614	1	11913446;-16614;C;T;0.209183673469388;5.07645824450357;downstream,JreChr03G10180
13	chr3	11813446	12013446	200001	1	11913446	C	T	0.209184	5.07646	downstream(JreChr03G10180)	JreChr03G10182.mrna1	11940912	11941379	468	-27466	1	11913446;-27466;C;T;0.209183673469388;5.07645824450357;downstream,JreChr03G10180
13	chr3	11813446	12013446	200001	1	11913446	C	T	0.209184	5.07646	downstream(JreChr03G10180)	JreChr03G10183.mrna1	11952382	11963229	10848	-38936	1	11913446;-38936;C;T;0.209183673469388;5.07645824450357;downstream,JreChr03G10180
13	chr3	11813446	12013446	200001	1	11913446	C	T	0.209184	5.07646	downstream(JreChr03G10180)	JreChr03G10184.mrna1	11991434	11992687	1254	-77988	1	11913446;-77988;C;T;0.209183673469388;5.07645824450357;downstream,JreChr03G10180
14	chr3	29792251	29992812	200562	3	29892251	G	A	0.2	5.12751	intergenic(JreChr03G11531(dist=2938),JreChr03G11532(dist=29287))	JreChr03G11522.mrna1	29796069	29797210	1142	95041	3	29892251;95041;G;A;0.2;5.12750860456123;intergenic,JreChr03G11531(dist=2938),JreChr03G11532(dist=29287)	29892286;95076;G;A;0.2;5.12750860456123;intergenic,JreChr03G11531(dist=2973),JreChr03G11532(dist=29252)	29892812;95602;T;C;0.195;5.0067456380793;intergenic,JreChr03G11531(dist=3499),JreChr03G11532(dist=28726)
14	chr3	29792251	29992812	200562	3	29892251	G	A	0.2	5.12751	intergenic(JreChr03G11531(dist=2938),JreChr03G11532(dist=29287))	JreChr03G11523.mrna1	29807514	29821981	14468	70270	3	29892251;70270;G;A;0.2;5.12750860456123;intergenic,JreChr03G11531(dist=2938),JreChr03G11532(dist=29287)	29892286;70305;G;A;0.2;5.12750860456123;intergenic,JreChr03G11531(dist=2973),JreChr03G11532(dist=29252)	29892812;70831;T;C;0.195;5.0067456380793;intergenic,JreChr03G11531(dist=3499),JreChr03G11532(dist=28726)
14	chr3	29792251	29992812	200562	3	29892251	G	A	0.2	5.12751	intergenic(JreChr03G11531(dist=2938),JreChr03G11532(dist=29287))	JreChr03G11524.mrna1	29855000	29855629	630	36622	3	29892251;36622;G;A;0.2;5.12750860456123;intergenic,JreChr03G11531(dist=2938),JreChr03G11532(dist=29287)	29892286;36657;G;A;0.2;5.12750860456123;intergenic,JreChr03G11531(dist=2973),JreChr03G11532(dist=29252)	29892812;37183;T;C;0.195;5.0067456380793;intergenic,JreChr03G11531(dist=3499),JreChr03G11532(dist=28726)
14	chr3	29792251	29992812	200562	3	29892251	G	A	0.2	5.12751	intergenic(JreChr03G11531(dist=2938),JreChr03G11532(dist=29287))	JreChr03G11525.mrna1	29855783	29858049	2267	34202	3	29892251;34202;G;A;0.2;5.12750860456123;intergenic,JreChr03G11531(dist=2938),JreChr03G11532(dist=29287)	29892286;34237;G;A;0.2;5.12750860456123;intergenic,JreChr03G11531(dist=2973),JreChr03G11532(dist=29252)	29892812;34763;T;C;0.195;5.0067456380793;intergenic,JreChr03G11531(dist=3499),JreChr03G11532(dist=28726)
14	chr3	29792251	29992812	200562	3	29892251	G	A	0.2	5.12751	intergenic(JreChr03G11531(dist=2938),JreChr03G11532(dist=29287))	JreChr03G11527.mrna1	29860692	29861064	373	31187	3	29892251;31187;G;A;0.2;5.12750860456123;intergenic,JreChr03G11531(dist=2938),JreChr03G11532(dist=29287)	29892286;31222;G;A;0.2;5.12750860456123;intergenic,JreChr03G11531(dist=2973),JreChr03G11532(dist=29252)	29892812;31748;T;C;0.195;5.0067456380793;intergenic,JreChr03G11531(dist=3499),JreChr03G11532(dist=28726)
14	chr3	29792251	29992812	200562	3	29892251	G	A	0.2	5.12751	intergenic(JreChr03G11531(dist=2938),JreChr03G11532(dist=29287))	JreChr03G11528.mrna1	29863251	29865453	2203	26798	3	29892251;26798;G;A;0.2;5.12750860456123;intergenic,JreChr03G11531(dist=2938),JreChr03G11532(dist=29287)	29892286;26833;G;A;0.2;5.12750860456123;intergenic,JreChr03G11531(dist=2973),JreChr03G11532(dist=29252)	29892812;27359;T;C;0.195;5.0067456380793;intergenic,JreChr03G11531(dist=3499),JreChr03G11532(dist=28726)
14	chr3	29792251	29992812	200562	3	29892251	G	A	0.2	5.12751	intergenic(JreChr03G11531(dist=2938),JreChr03G11532(dist=29287))	JreChr03G11531.mrna1	29882115	29889313	7199	2938	3	29892251;2938;G;A;0.2;5.12750860456123;intergenic,JreChr03G11531(dist=2938),JreChr03G11532(dist=29287)	29892286;2973;G;A;0.2;5.12750860456123;intergenic,JreChr03G11531(dist=2973),JreChr03G11532(dist=29252)	29892812;3499;T;C;0.195;5.0067456380793;intergenic,JreChr03G11531(dist=3499),JreChr03G11532(dist=28726)
14	chr3	29792251	29992812	200562	3	29892251	G	A	0.2	5.12751	intergenic(JreChr03G11531(dist=2938),JreChr03G11532(dist=29287))	JreChr03G11532.mrna1	29921538	29921892	355	-29287	3	29892251;-29287;G;A;0.2;5.12750860456123;intergenic,JreChr03G11531(dist=2938),JreChr03G11532(dist=29287)	29892286;-29252;G;A;0.2;5.12750860456123;intergenic,JreChr03G11531(dist=2973),JreChr03G11532(dist=29252)	29892812;-28726;T;C;0.195;5.0067456380793;intergenic,JreChr03G11531(dist=3499),JreChr03G11532(dist=28726)
14	chr3	29792251	29992812	200562	3	29892251	G	A	0.2	5.12751	intergenic(JreChr03G11531(dist=2938),JreChr03G11532(dist=29287))	JreChr03G11533.mrna1	29936389	29947475	11087	-44138	3	29892251;-44138;G;A;0.2;5.12750860456123;intergenic,JreChr03G11531(dist=2938),JreChr03G11532(dist=29287)	29892286;-44103;G;A;0.2;5.12750860456123;intergenic,JreChr03G11531(dist=2973),JreChr03G11532(dist=29252)	29892812;-43577;T;C;0.195;5.0067456380793;intergenic,JreChr03G11531(dist=3499),JreChr03G11532(dist=28726)
14	chr3	29792251	29992812	200562	3	29892251	G	A	0.2	5.12751	intergenic(JreChr03G11531(dist=2938),JreChr03G11532(dist=29287))	JreChr03G11534.mrna1	29969573	29972039	2467	-77322	3	29892251;-77322;G;A;0.2;5.12750860456123;intergenic,JreChr03G11531(dist=2938),JreChr03G11532(dist=29287)	29892286;-77287;G;A;0.2;5.12750860456123;intergenic,JreChr03G11531(dist=2973),JreChr03G11532(dist=29252)	29892812;-76761;T;C;0.195;5.0067456380793;intergenic,JreChr03G11531(dist=3499),JreChr03G11532(dist=28726)
14	chr3	29792251	29992812	200562	3	29892251	G	A	0.2	5.12751	intergenic(JreChr03G11531(dist=2938),JreChr03G11532(dist=29287))	JreChr03G11535.mrna1	29988003	29988376	374	-95752	3	29892251;-95752;G;A;0.2;5.12750860456123;intergenic,JreChr03G11531(dist=2938),JreChr03G11532(dist=29287)	29892286;-95717;G;A;0.2;5.12750860456123;intergenic,JreChr03G11531(dist=2973),JreChr03G11532(dist=29252)	29892812;-95191;T;C;0.195;5.0067456380793;intergenic,JreChr03G11531(dist=3499),JreChr03G11532(dist=28726)
15	chr3	40693233	40893233	200001	1	40793233	C	T	0.217822	5.35198	intergenic(JreChr03G12432(dist=1204),JreChr03G12435(dist=10995))	JreChr03G12423.mrna1	40702812	40705732	2921	87501	1	40793233;87501;C;T;0.217821782178218;5.35198150800619;intergenic,JreChr03G12432(dist=1204),JreChr03G12435(dist=10995)
15	chr3	40693233	40893233	200001	1	40793233	C	T	0.217822	5.35198	intergenic(JreChr03G12432(dist=1204),JreChr03G12435(dist=10995))	JreChr03G12424.mrna1	40707689	40712440	4752	80793	1	40793233;80793;C;T;0.217821782178218;5.35198150800619;intergenic,JreChr03G12432(dist=1204),JreChr03G12435(dist=10995)
15	chr3	40693233	40893233	200001	1	40793233	C	T	0.217822	5.35198	intergenic(JreChr03G12432(dist=1204),JreChr03G12435(dist=10995))	JreChr03G12425.mrna1	40722326	40729444	7119	63789	1	40793233;63789;C;T;0.217821782178218;5.35198150800619;intergenic,JreChr03G12432(dist=1204),JreChr03G12435(dist=10995)
15	chr3	40693233	40893233	200001	1	40793233	C	T	0.217822	5.35198	intergenic(JreChr03G12432(dist=1204),JreChr03G12435(dist=10995))	JreChr03G12426.mrna1	40733211	40739097	5887	54136	1	40793233;54136;C;T;0.217821782178218;5.35198150800619;intergenic,JreChr03G12432(dist=1204),JreChr03G12435(dist=10995)
15	chr3	40693233	40893233	200001	1	40793233	C	T	0.217822	5.35198	intergenic(JreChr03G12432(dist=1204),JreChr03G12435(dist=10995))	JreChr03G12427.mrna1	40756958	40758172	1215	35061	1	40793233;35061;C;T;0.217821782178218;5.35198150800619;intergenic,JreChr03G12432(dist=1204),JreChr03G12435(dist=10995)
15	chr3	40693233	40893233	200001	1	40793233	C	T	0.217822	5.35198	intergenic(JreChr03G12432(dist=1204),JreChr03G12435(dist=10995))	JreChr03G12428.mrna1	40759576	40761858	2283	31375	1	40793233;31375;C;T;0.217821782178218;5.35198150800619;intergenic,JreChr03G12432(dist=1204),JreChr03G12435(dist=10995)
15	chr3	40693233	40893233	200001	1	40793233	C	T	0.217822	5.35198	intergenic(JreChr03G12432(dist=1204),JreChr03G12435(dist=10995))	JreChr03G12429.mrna1	40769792	40772344	2553	20889	1	40793233;20889;C;T;0.217821782178218;5.35198150800619;intergenic,JreChr03G12432(dist=1204),JreChr03G12435(dist=10995)
15	chr3	40693233	40893233	200001	1	40793233	C	T	0.217822	5.35198	intergenic(JreChr03G12432(dist=1204),JreChr03G12435(dist=10995))	JreChr03G12431.mrna1	40774563	40778051	3489	15182	1	40793233;15182;C;T;0.217821782178218;5.35198150800619;intergenic,JreChr03G12432(dist=1204),JreChr03G12435(dist=10995)
15	chr3	40693233	40893233	200001	1	40793233	C	T	0.217822	5.35198	intergenic(JreChr03G12432(dist=1204),JreChr03G12435(dist=10995))	JreChr03G12432.mrna1	40789171	40792029	2859	1204	1	40793233;1204;C;T;0.217821782178218;5.35198150800619;intergenic,JreChr03G12432(dist=1204),JreChr03G12435(dist=10995)
15	chr3	40693233	40893233	200001	1	40793233	C	T	0.217822	5.35198	intergenic(JreChr03G12432(dist=1204),JreChr03G12435(dist=10995))	JreChr03G12435.mrna1	40804228	40807563	3336	-10995	1	40793233;-10995;C;T;0.217821782178218;5.35198150800619;intergenic,JreChr03G12432(dist=1204),JreChr03G12435(dist=10995)
15	chr3	40693233	40893233	200001	1	40793233	C	T	0.217822	5.35198	intergenic(JreChr03G12432(dist=1204),JreChr03G12435(dist=10995))	JreChr03G12436.mrna1	40816187	40816481	295	-22954	1	40793233;-22954;C;T;0.217821782178218;5.35198150800619;intergenic,JreChr03G12432(dist=1204),JreChr03G12435(dist=10995)
15	chr3	40693233	40893233	200001	1	40793233	C	T	0.217822	5.35198	intergenic(JreChr03G12432(dist=1204),JreChr03G12435(dist=10995))	JreChr03G12437.mrna1	40817019	40820297	3279	-23786	1	40793233;-23786;C;T;0.217821782178218;5.35198150800619;intergenic,JreChr03G12432(dist=1204),JreChr03G12435(dist=10995)
15	chr3	40693233	40893233	200001	1	40793233	C	T	0.217822	5.35198	intergenic(JreChr03G12432(dist=1204),JreChr03G12435(dist=10995))	JreChr03G12438.mrna1	40832195	40838134	5940	-38962	1	40793233;-38962;C;T;0.217821782178218;5.35198150800619;intergenic,JreChr03G12432(dist=1204),JreChr03G12435(dist=10995)
15	chr3	40693233	40893233	200001	1	40793233	C	T	0.217822	5.35198	intergenic(JreChr03G12432(dist=1204),JreChr03G12435(dist=10995))	JreChr03G12439.mrna1	40850186	40852713	2528	-56953	1	40793233;-56953;C;T;0.217821782178218;5.35198150800619;intergenic,JreChr03G12432(dist=1204),JreChr03G12435(dist=10995)
16	chr3	43452357	43652384	200028	2	43552357	C	T	0.0721649	5.31906	intergenic(JreChr03G12735(dist=5126),JreChr03G12736(dist=2860))	JreChr03G12725.mrna1	43450987	43454896	3910	97461	2	43552357;97461;C;T;0.0721649484536082;5.3190591630322;intergenic,JreChr03G12735(dist=5126),JreChr03G12736(dist=2860)	43552384;97488;A;G;0.074468085106383;5.1722483026124;intergenic,JreChr03G12735(dist=5153),JreChr03G12736(dist=2833)
16	chr3	43452357	43652384	200028	2	43552357	C	T	0.0721649	5.31906	intergenic(JreChr03G12735(dist=5126),JreChr03G12736(dist=2860))	JreChr03G12726.mrna1	43456155	43457678	1524	94679	2	43552357;94679;C;T;0.0721649484536082;5.3190591630322;intergenic,JreChr03G12735(dist=5126),JreChr03G12736(dist=2860)	43552384;94706;A;G;0.074468085106383;5.1722483026124;intergenic,JreChr03G12735(dist=5153),JreChr03G12736(dist=2833)
16	chr3	43452357	43652384	200028	2	43552357	C	T	0.0721649	5.31906	intergenic(JreChr03G12735(dist=5126),JreChr03G12736(dist=2860))	JreChr03G12729.mrna1	43478544	43482667	4124	69690	2	43552357;69690;C;T;0.0721649484536082;5.3190591630322;intergenic,JreChr03G12735(dist=5126),JreChr03G12736(dist=2860)	43552384;69717;A;G;0.074468085106383;5.1722483026124;intergenic,JreChr03G12735(dist=5153),JreChr03G12736(dist=2833)
16	chr3	43452357	43652384	200028	2	43552357	C	T	0.0721649	5.31906	intergenic(JreChr03G12735(dist=5126),JreChr03G12736(dist=2860))	JreChr03G12730.mrna1	43486048	43491268	5221	61089	2	43552357;61089;C;T;0.0721649484536082;5.3190591630322;intergenic,JreChr03G12735(dist=5126),JreChr03G12736(dist=2860)	43552384;61116;A;G;0.074468085106383;5.1722483026124;intergenic,JreChr03G12735(dist=5153),JreChr03G12736(dist=2833)
16	chr3	43452357	43652384	200028	2	43552357	C	T	0.0721649	5.31906	intergenic(JreChr03G12735(dist=5126),JreChr03G12736(dist=2860))	JreChr03G12731.mrna1	43501308	43506834	5527	45523	2	43552357;45523;C;T;0.0721649484536082;5.3190591630322;intergenic,JreChr03G12735(dist=5126),JreChr03G12736(dist=2860)	43552384;45550;A;G;0.074468085106383;5.1722483026124;intergenic,JreChr03G12735(dist=5153),JreChr03G12736(dist=2833)
16	chr3	43452357	43652384	200028	2	43552357	C	T	0.0721649	5.31906	intergenic(JreChr03G12735(dist=5126),JreChr03G12736(dist=2860))	JreChr03G12732.mrna1	43509166	43509981	816	42376	2	43552357;42376;C;T;0.0721649484536082;5.3190591630322;intergenic,JreChr03G12735(dist=5126),JreChr03G12736(dist=2860)	43552384;42403;A;G;0.074468085106383;5.1722483026124;intergenic,JreChr03G12735(dist=5153),JreChr03G12736(dist=2833)
16	chr3	43452357	43652384	200028	2	43552357	C	T	0.0721649	5.31906	intergenic(JreChr03G12735(dist=5126),JreChr03G12736(dist=2860))	JreChr03G12733.mrna1	43511107	43511799	693	40558	2	43552357;40558;C;T;0.0721649484536082;5.3190591630322;intergenic,JreChr03G12735(dist=5126),JreChr03G12736(dist=2860)	43552384;40585;A;G;0.074468085106383;5.1722483026124;intergenic,JreChr03G12735(dist=5153),JreChr03G12736(dist=2833)
16	chr3	43452357	43652384	200028	2	43552357	C	T	0.0721649	5.31906	intergenic(JreChr03G12735(dist=5126),JreChr03G12736(dist=2860))	JreChr03G12734.mrna1	43513367	43532064	18698	20293	2	43552357;20293;C;T;0.0721649484536082;5.3190591630322;intergenic,JreChr03G12735(dist=5126),JreChr03G12736(dist=2860)	43552384;20320;A;G;0.074468085106383;5.1722483026124;intergenic,JreChr03G12735(dist=5153),JreChr03G12736(dist=2833)
16	chr3	43452357	43652384	200028	2	43552357	C	T	0.0721649	5.31906	intergenic(JreChr03G12735(dist=5126),JreChr03G12736(dist=2860))	JreChr03G12735.mrna1	43547049	43547231	183	5126	2	43552357;5126;C;T;0.0721649484536082;5.3190591630322;intergenic,JreChr03G12735(dist=5126),JreChr03G12736(dist=2860)	43552384;5153;A;G;0.074468085106383;5.1722483026124;intergenic,JreChr03G12735(dist=5153),JreChr03G12736(dist=2833)
16	chr3	43452357	43652384	200028	2	43552357	C	T	0.0721649	5.31906	intergenic(JreChr03G12735(dist=5126),JreChr03G12736(dist=2860))	JreChr03G12736.mrna1	43555217	43555729	513	-2860	2	43552357;-2860;C;T;0.0721649484536082;5.3190591630322;intergenic,JreChr03G12735(dist=5126),JreChr03G12736(dist=2860)	43552384;-2833;A;G;0.074468085106383;5.1722483026124;intergenic,JreChr03G12735(dist=5153),JreChr03G12736(dist=2833)
16	chr3	43452357	43652384	200028	2	43552357	C	T	0.0721649	5.31906	intergenic(JreChr03G12735(dist=5126),JreChr03G12736(dist=2860))	JreChr03G12737.mrna1	43566138	43571872	5735	-13781	2	43552357;-13781;C;T;0.0721649484536082;5.3190591630322;intergenic,JreChr03G12735(dist=5126),JreChr03G12736(dist=2860)	43552384;-13754;A;G;0.074468085106383;5.1722483026124;intergenic,JreChr03G12735(dist=5153),JreChr03G12736(dist=2833)
16	chr3	43452357	43652384	200028	2	43552357	C	T	0.0721649	5.31906	intergenic(JreChr03G12735(dist=5126),JreChr03G12736(dist=2860))	JreChr03G12738.mrna1	43572867	43583105	10239	-20510	2	43552357;-20510;C;T;0.0721649484536082;5.3190591630322;intergenic,JreChr03G12735(dist=5126),JreChr03G12736(dist=2860)	43552384;-20483;A;G;0.074468085106383;5.1722483026124;intergenic,JreChr03G12735(dist=5153),JreChr03G12736(dist=2833)
16	chr3	43452357	43652384	200028	2	43552357	C	T	0.0721649	5.31906	intergenic(JreChr03G12735(dist=5126),JreChr03G12736(dist=2860))	JreChr03G12739.mrna1	43583214	43583696	483	-30857	2	43552357;-30857;C;T;0.0721649484536082;5.3190591630322;intergenic,JreChr03G12735(dist=5126),JreChr03G12736(dist=2860)	43552384;-30830;A;G;0.074468085106383;5.1722483026124;intergenic,JreChr03G12735(dist=5153),JreChr03G12736(dist=2833)
16	chr3	43452357	43652384	200028	2	43552357	C	T	0.0721649	5.31906	intergenic(JreChr03G12735(dist=5126),JreChr03G12736(dist=2860))	JreChr03G12740.mrna1	43589305	43609194	19890	-36948	2	43552357;-36948;C;T;0.0721649484536082;5.3190591630322;intergenic,JreChr03G12735(dist=5126),JreChr03G12736(dist=2860)	43552384;-36921;A;G;0.074468085106383;5.1722483026124;intergenic,JreChr03G12735(dist=5153),JreChr03G12736(dist=2833)
16	chr3	43452357	43652384	200028	2	43552357	C	T	0.0721649	5.31906	intergenic(JreChr03G12735(dist=5126),JreChr03G12736(dist=2860))	JreChr03G12742.mrna1	43620096	43624084	3989	-67739	2	43552357;-67739;C;T;0.0721649484536082;5.3190591630322;intergenic,JreChr03G12735(dist=5126),JreChr03G12736(dist=2860)	43552384;-67712;A;G;0.074468085106383;5.1722483026124;intergenic,JreChr03G12735(dist=5153),JreChr03G12736(dist=2833)
16	chr3	43452357	43652384	200028	2	43552357	C	T	0.0721649	5.31906	intergenic(JreChr03G12735(dist=5126),JreChr03G12736(dist=2860))	JreChr03G12743.mrna1	43633605	43633982	378	-81248	2	43552357;-81248;C;T;0.0721649484536082;5.3190591630322;intergenic,JreChr03G12735(dist=5126),JreChr03G12736(dist=2860)	43552384;-81221;A;G;0.074468085106383;5.1722483026124;intergenic,JreChr03G12735(dist=5153),JreChr03G12736(dist=2833)
16	chr3	43452357	43652384	200028	2	43552357	C	T	0.0721649	5.31906	intergenic(JreChr03G12735(dist=5126),JreChr03G12736(dist=2860))	JreChr03G12744.mrna1	43639160	43640715	1556	-86803	2	43552357;-86803;C;T;0.0721649484536082;5.3190591630322;intergenic,JreChr03G12735(dist=5126),JreChr03G12736(dist=2860)	43552384;-86776;A;G;0.074468085106383;5.1722483026124;intergenic,JreChr03G12735(dist=5153),JreChr03G12736(dist=2833)
16	chr3	43452357	43652384	200028	2	43552357	C	T	0.0721649	5.31906	intergenic(JreChr03G12735(dist=5126),JreChr03G12736(dist=2860))	JreChr03G12745.mrna1	43645703	43647248	1546	-93346	2	43552357;-93346;C;T;0.0721649484536082;5.3190591630322;intergenic,JreChr03G12735(dist=5126),JreChr03G12736(dist=2860)	43552384;-93319;A;G;0.074468085106383;5.1722483026124;intergenic,JreChr03G12735(dist=5153),JreChr03G12736(dist=2833)
16	chr3	43452357	43652384	200028	2	43552357	C	T	0.0721649	5.31906	intergenic(JreChr03G12735(dist=5126),JreChr03G12736(dist=2860))	JreChr03G12746.mrna1	43650381	43650809	429	-98024	2	43552357;-98024;C;T;0.0721649484536082;5.3190591630322;intergenic,JreChr03G12735(dist=5126),JreChr03G12736(dist=2860)	43552384;-97997;A;G;0.074468085106383;5.1722483026124;intergenic,JreChr03G12735(dist=5153),JreChr03G12736(dist=2833)
16	chr3	43452357	43652384	200028	2	43552357	C	T	0.0721649	5.31906	intergenic(JreChr03G12735(dist=5126),JreChr03G12736(dist=2860))	JreChr03G12747.mrna1	43651675	43654760	3086	-99318	2	43552357;-99318;C;T;0.0721649484536082;5.3190591630322;intergenic,JreChr03G12735(dist=5126),JreChr03G12736(dist=2860)	43552384;-99291;A;G;0.074468085106383;5.1722483026124;intergenic,JreChr03G12735(dist=5153),JreChr03G12736(dist=2833)
17	chr4	22473347	22673347	200001	1	22573347	A	T	0.0957447	5.00971	intergenic(JreChr04G10820(dist=22398),JreChr04G10822(dist=45710))	JreChr04G10818.mrna1	22505606	22506673	1068	66674	1	22573347;66674;A;T;0.0957446808510638;5.00971465820759;intergenic,JreChr04G10820(dist=22398),JreChr04G10822(dist=45710)
17	chr4	22473347	22673347	200001	1	22573347	A	T	0.0957447	5.00971	intergenic(JreChr04G10820(dist=22398),JreChr04G10822(dist=45710))	JreChr04G10819.mrna1	22509803	22550033	40231	23314	1	22573347;23314;A;T;0.0957446808510638;5.00971465820759;intergenic,JreChr04G10820(dist=22398),JreChr04G10822(dist=45710)
17	chr4	22473347	22673347	200001	1	22573347	A	T	0.0957447	5.00971	intergenic(JreChr04G10820(dist=22398),JreChr04G10822(dist=45710))	JreChr04G10820.mrna1	22550683	22550949	267	22398	1	22573347;22398;A;T;0.0957446808510638;5.00971465820759;intergenic,JreChr04G10820(dist=22398),JreChr04G10822(dist=45710)
17	chr4	22473347	22673347	200001	1	22573347	A	T	0.0957447	5.00971	intergenic(JreChr04G10820(dist=22398),JreChr04G10822(dist=45710))	JreChr04G10822.mrna1	22619057	22619524	468	-45710	1	22573347;-45710;A;T;0.0957446808510638;5.00971465820759;intergenic,JreChr04G10820(dist=22398),JreChr04G10822(dist=45710)
18	chr4	26487718	26687718	200001	1	26587718	G	A	0.318182	5.00033	intergenic(JreChr04G11067(dist=10170),JreChr04G11069(dist=17655))	JreChr04G11065.mrna1	26543572	26548726	5155	38992	1	26587718;38992;G;A;0.318181818181818;5.00033114546968;intergenic,JreChr04G11067(dist=10170),JreChr04G11069(dist=17655)
18	chr4	26487718	26687718	200001	1	26587718	G	A	0.318182	5.00033	intergenic(JreChr04G11067(dist=10170),JreChr04G11069(dist=17655))	JreChr04G11067.mrna1	26574883	26577548	2666	10170	1	26587718;10170;G;A;0.318181818181818;5.00033114546968;intergenic,JreChr04G11067(dist=10170),JreChr04G11069(dist=17655)
18	chr4	26487718	26687718	200001	1	26587718	G	A	0.318182	5.00033	intergenic(JreChr04G11067(dist=10170),JreChr04G11069(dist=17655))	JreChr04G11069.mrna1	26605373	26611585	6213	-17655	1	26587718;-17655;G;A;0.318181818181818;5.00033114546968;intergenic,JreChr04G11067(dist=10170),JreChr04G11069(dist=17655)
18	chr4	26487718	26687718	200001	1	26587718	G	A	0.318182	5.00033	intergenic(JreChr04G11067(dist=10170),JreChr04G11069(dist=17655))	JreChr04G11070.mrna1	26612155	26616699	4545	-24437	1	26587718;-24437;G;A;0.318181818181818;5.00033114546968;intergenic,JreChr04G11067(dist=10170),JreChr04G11069(dist=17655)
18	chr4	26487718	26687718	200001	1	26587718	G	A	0.318182	5.00033	intergenic(JreChr04G11067(dist=10170),JreChr04G11069(dist=17655))	JreChr04G11071.mrna1	26618141	26625015	6875	-30423	1	26587718;-30423;G;A;0.318181818181818;5.00033114546968;intergenic,JreChr04G11067(dist=10170),JreChr04G11069(dist=17655)
18	chr4	26487718	26687718	200001	1	26587718	G	A	0.318182	5.00033	intergenic(JreChr04G11067(dist=10170),JreChr04G11069(dist=17655))	JreChr04G11072.mrna1	26652269	26652879	611	-64551	1	26587718;-64551;G;A;0.318181818181818;5.00033114546968;intergenic,JreChr04G11067(dist=10170),JreChr04G11069(dist=17655)
18	chr4	26487718	26687718	200001	1	26587718	G	A	0.318182	5.00033	intergenic(JreChr04G11067(dist=10170),JreChr04G11069(dist=17655))	JreChr04G11074.mrna1	26667459	26668118	660	-79741	1	26587718;-79741;G;A;0.318181818181818;5.00033114546968;intergenic,JreChr04G11067(dist=10170),JreChr04G11069(dist=17655)
18	chr4	26487718	26687718	200001	1	26587718	G	A	0.318182	5.00033	intergenic(JreChr04G11067(dist=10170),JreChr04G11069(dist=17655))	JreChr04G11075.mrna1	26667891	26669390	1500	-80173	1	26587718;-80173;G;A;0.318181818181818;5.00033114546968;intergenic,JreChr04G11067(dist=10170),JreChr04G11069(dist=17655)
19	chr4	29072118	29409201	337084	20	29199863	G	A	0.401235	5.89956	intergenic(JreChr04G11201(dist=7310),JreChr04G11202(dist=1131))	JreChr04G11197.mrna1	29069653	29150108	80456	49755	13	29172118;22010;G;A;0.41;5.20614314960019;intergenic,JreChr04G11200(dist=7324),JreChr04G11201(dist=16565)	29172144;22036;T;C;0.415;5.11116663532231;intergenic,JreChr04G11200(dist=7350),JreChr04G11201(dist=16539)	29173187;23079;G;A;0.41;5.23085886729937;intergenic,JreChr04G11200(dist=8393),JreChr04G11201(dist=15496)	29174736;24628;G;A;0.42;5.11498301556713;intergenic,JreChr04G11200(dist=9942),JreChr04G11201(dist=13947)	29176233;26125;A;G;0.41;5.23413408350984;intergenic,JreChr04G11200(dist=11439),JreChr04G11201(dist=12450)	29176259;26151;C;T;0.405;5.10834486948363;intergenic,JreChr04G11200(dist=11465),JreChr04G11201(dist=12424)	29176266;26158;T;C;0.405;5.10834486948363;intergenic,JreChr04G11200(dist=11472),JreChr04G11201(dist=12417)	29176269;26161;A;G;0.405;5.10834486948363;intergenic,JreChr04G11200(dist=11475),JreChr04G11201(dist=12414)	29180675;30567;C;T;0.405;5.05684885093651;intergenic,JreChr04G11200(dist=15881),JreChr04G11201(dist=8008)	29180763;30655;G;A;0.415;5.00184327358872;intergenic,JreChr04G11200(dist=15969),JreChr04G11201(dist=7920)	29180765;30657;G;A;0.414141414141414;5.01386616186923;intergenic,JreChr04G11200(dist=15971),JreChr04G11201(dist=7918)	29199863;49755;G;A;0.401234567901235;5.89956466022208;intergenic,JreChr04G11201(dist=7310),JreChr04G11202(dist=1131)	29212339;62231;T;C;0.44;5.44678384811293;intergenic,JreChr04G11202(dist=1551),JreChr04G11203(dist=2788)
19	chr4	29072118	29409201	337084	20	29199863	G	A	0.401235	5.89956	intergenic(JreChr04G11201(dist=7310),JreChr04G11202(dist=1131))	JreChr04G11198.mrna1	29150731	29156445	5715	43418	13	29172118;15673;G;A;0.41;5.20614314960019;intergenic,JreChr04G11200(dist=7324),JreChr04G11201(dist=16565)	29172144;15699;T;C;0.415;5.11116663532231;intergenic,JreChr04G11200(dist=7350),JreChr04G11201(dist=16539)	29173187;16742;G;A;0.41;5.23085886729937;intergenic,JreChr04G11200(dist=8393),JreChr04G11201(dist=15496)	29174736;18291;G;A;0.42;5.11498301556713;intergenic,JreChr04G11200(dist=9942),JreChr04G11201(dist=13947)	29176233;19788;A;G;0.41;5.23413408350984;intergenic,JreChr04G11200(dist=11439),JreChr04G11201(dist=12450)	29176259;19814;C;T;0.405;5.10834486948363;intergenic,JreChr04G11200(dist=11465),JreChr04G11201(dist=12424)	29176266;19821;T;C;0.405;5.10834486948363;intergenic,JreChr04G11200(dist=11472),JreChr04G11201(dist=12417)	29176269;19824;A;G;0.405;5.10834486948363;intergenic,JreChr04G11200(dist=11475),JreChr04G11201(dist=12414)	29180675;24230;C;T;0.405;5.05684885093651;intergenic,JreChr04G11200(dist=15881),JreChr04G11201(dist=8008)	29180763;24318;G;A;0.415;5.00184327358872;intergenic,JreChr04G11200(dist=15969),JreChr04G11201(dist=7920)	29180765;24320;G;A;0.414141414141414;5.01386616186923;intergenic,JreChr04G11200(dist=15971),JreChr04G11201(dist=7918)	29199863;43418;G;A;0.401234567901235;5.89956466022208;intergenic,JreChr04G11201(dist=7310),JreChr04G11202(dist=1131)	29212339;55894;T;C;0.44;5.44678384811293;intergenic,JreChr04G11202(dist=1551),JreChr04G11203(dist=2788)
19	chr4	29072118	29409201	337084	20	29199863	G	A	0.401235	5.89956	intergenic(JreChr04G11201(dist=7310),JreChr04G11202(dist=1131))	JreChr04G11199.mrna1	29158645	29163663	5019	36200	14	29172118;8455;G;A;0.41;5.20614314960019;intergenic,JreChr04G11200(dist=7324),JreChr04G11201(dist=16565)	29172144;8481;T;C;0.415;5.11116663532231;intergenic,JreChr04G11200(dist=7350),JreChr04G11201(dist=16539)	29173187;9524;G;A;0.41;5.23085886729937;intergenic,JreChr04G11200(dist=8393),JreChr04G11201(dist=15496)	29174736;11073;G;A;0.42;5.11498301556713;intergenic,JreChr04G11200(dist=9942),JreChr04G11201(dist=13947)	29176233;12570;A;G;0.41;5.23413408350984;intergenic,JreChr04G11200(dist=11439),JreChr04G11201(dist=12450)	29176259;12596;C;T;0.405;5.10834486948363;intergenic,JreChr04G11200(dist=11465),JreChr04G11201(dist=12424)	29176266;12603;T;C;0.405;5.10834486948363;intergenic,JreChr04G11200(dist=11472),JreChr04G11201(dist=12417)	29176269;12606;A;G;0.405;5.10834486948363;intergenic,JreChr04G11200(dist=11475),JreChr04G11201(dist=12414)	29180675;17012;C;T;0.405;5.05684885093651;intergenic,JreChr04G11200(dist=15881),JreChr04G11201(dist=8008)	29180763;17100;G;A;0.415;5.00184327358872;intergenic,JreChr04G11200(dist=15969),JreChr04G11201(dist=7920)	29180765;17102;G;A;0.414141414141414;5.01386616186923;intergenic,JreChr04G11200(dist=15971),JreChr04G11201(dist=7918)	29199863;36200;G;A;0.401234567901235;5.89956466022208;intergenic,JreChr04G11201(dist=7310),JreChr04G11202(dist=1131)	29212339;48676;T;C;0.44;5.44678384811293;intergenic,JreChr04G11202(dist=1551),JreChr04G11203(dist=2788)	29262186;98523;C;T;0.45959595959596;5.1672178232263;intergenic,JreChr04G11208(dist=17869),JreChr04G11210(dist=5099)
19	chr4	29072118	29409201	337084	20	29199863	G	A	0.401235	5.89956	intergenic(JreChr04G11201(dist=7310),JreChr04G11202(dist=1131))	JreChr04G11200.mrna1	29164579	29164794	216	35069	14	29172118;7324;G;A;0.41;5.20614314960019;intergenic,JreChr04G11200(dist=7324),JreChr04G11201(dist=16565)	29172144;7350;T;C;0.415;5.11116663532231;intergenic,JreChr04G11200(dist=7350),JreChr04G11201(dist=16539)	29173187;8393;G;A;0.41;5.23085886729937;intergenic,JreChr04G11200(dist=8393),JreChr04G11201(dist=15496)	29174736;9942;G;A;0.42;5.11498301556713;intergenic,JreChr04G11200(dist=9942),JreChr04G11201(dist=13947)	29176233;11439;A;G;0.41;5.23413408350984;intergenic,JreChr04G11200(dist=11439),JreChr04G11201(dist=12450)	29176259;11465;C;T;0.405;5.10834486948363;intergenic,JreChr04G11200(dist=11465),JreChr04G11201(dist=12424)	29176266;11472;T;C;0.405;5.10834486948363;intergenic,JreChr04G11200(dist=11472),JreChr04G11201(dist=12417)	29176269;11475;A;G;0.405;5.10834486948363;intergenic,JreChr04G11200(dist=11475),JreChr04G11201(dist=12414)	29180675;15881;C;T;0.405;5.05684885093651;intergenic,JreChr04G11200(dist=15881),JreChr04G11201(dist=8008)	29180763;15969;G;A;0.415;5.00184327358872;intergenic,JreChr04G11200(dist=15969),JreChr04G11201(dist=7920)	29180765;15971;G;A;0.414141414141414;5.01386616186923;intergenic,JreChr04G11200(dist=15971),JreChr04G11201(dist=7918)	29199863;35069;G;A;0.401234567901235;5.89956466022208;intergenic,JreChr04G11201(dist=7310),JreChr04G11202(dist=1131)	29212339;47545;T;C;0.44;5.44678384811293;intergenic,JreChr04G11202(dist=1551),JreChr04G11203(dist=2788)	29262186;97392;C;T;0.45959595959596;5.1672178232263;intergenic,JreChr04G11208(dist=17869),JreChr04G11210(dist=5099)
19	chr4	29072118	29409201	337084	20	29199863	G	A	0.401235	5.89956	intergenic(JreChr04G11201(dist=7310),JreChr04G11202(dist=1131))	JreChr04G11201.mrna1	29188683	29192553	3871	7310	14	29172118;-16565;G;A;0.41;5.20614314960019;intergenic,JreChr04G11200(dist=7324),JreChr04G11201(dist=16565)	29172144;-16539;T;C;0.415;5.11116663532231;intergenic,JreChr04G11200(dist=7350),JreChr04G11201(dist=16539)	29173187;-15496;G;A;0.41;5.23085886729937;intergenic,JreChr04G11200(dist=8393),JreChr04G11201(dist=15496)	29174736;-13947;G;A;0.42;5.11498301556713;intergenic,JreChr04G11200(dist=9942),JreChr04G11201(dist=13947)	29176233;-12450;A;G;0.41;5.23413408350984;intergenic,JreChr04G11200(dist=11439),JreChr04G11201(dist=12450)	29176259;-12424;C;T;0.405;5.10834486948363;intergenic,JreChr04G11200(dist=11465),JreChr04G11201(dist=12424)	29176266;-12417;T;C;0.405;5.10834486948363;intergenic,JreChr04G11200(dist=11472),JreChr04G11201(dist=12417)	29176269;-12414;A;G;0.405;5.10834486948363;intergenic,JreChr04G11200(dist=11475),JreChr04G11201(dist=12414)	29180675;-8008;C;T;0.405;5.05684885093651;intergenic,JreChr04G11200(dist=15881),JreChr04G11201(dist=8008)	29180763;-7920;G;A;0.415;5.00184327358872;intergenic,JreChr04G11200(dist=15969),JreChr04G11201(dist=7920)	29180765;-7918;G;A;0.414141414141414;5.01386616186923;intergenic,JreChr04G11200(dist=15971),JreChr04G11201(dist=7918)	29199863;7310;G;A;0.401234567901235;5.89956466022208;intergenic,JreChr04G11201(dist=7310),JreChr04G11202(dist=1131)	29212339;19786;T;C;0.44;5.44678384811293;intergenic,JreChr04G11202(dist=1551),JreChr04G11203(dist=2788)	29262186;69633;C;T;0.45959595959596;5.1672178232263;intergenic,JreChr04G11208(dist=17869),JreChr04G11210(dist=5099)
19	chr4	29072118	29409201	337084	20	29199863	G	A	0.401235	5.89956	intergenic(JreChr04G11201(dist=7310),JreChr04G11202(dist=1131))	JreChr04G11202.mrna1	29200994	29210788	9795	-1131	20	29172118;-28876;G;A;0.41;5.20614314960019;intergenic,JreChr04G11200(dist=7324),JreChr04G11201(dist=16565)	29172144;-28850;T;C;0.415;5.11116663532231;intergenic,JreChr04G11200(dist=7350),JreChr04G11201(dist=16539)	29173187;-27807;G;A;0.41;5.23085886729937;intergenic,JreChr04G11200(dist=8393),JreChr04G11201(dist=15496)	29174736;-26258;G;A;0.42;5.11498301556713;intergenic,JreChr04G11200(dist=9942),JreChr04G11201(dist=13947)	29176233;-24761;A;G;0.41;5.23413408350984;intergenic,JreChr04G11200(dist=11439),JreChr04G11201(dist=12450)	29176259;-24735;C;T;0.405;5.10834486948363;intergenic,JreChr04G11200(dist=11465),JreChr04G11201(dist=12424)	29176266;-24728;T;C;0.405;5.10834486948363;intergenic,JreChr04G11200(dist=11472),JreChr04G11201(dist=12417)	29176269;-24725;A;G;0.405;5.10834486948363;intergenic,JreChr04G11200(dist=11475),JreChr04G11201(dist=12414)	29180675;-20319;C;T;0.405;5.05684885093651;intergenic,JreChr04G11200(dist=15881),JreChr04G11201(dist=8008)	29180763;-20231;G;A;0.415;5.00184327358872;intergenic,JreChr04G11200(dist=15969),JreChr04G11201(dist=7920)	29180765;-20229;G;A;0.414141414141414;5.01386616186923;intergenic,JreChr04G11200(dist=15971),JreChr04G11201(dist=7918)	29199863;-1131;G;A;0.401234567901235;5.89956466022208;intergenic,JreChr04G11201(dist=7310),JreChr04G11202(dist=1131)	29212339;1551;T;C;0.44;5.44678384811293;intergenic,JreChr04G11202(dist=1551),JreChr04G11203(dist=2788)	29262186;51398;C;T;0.45959595959596;5.1672178232263;intergenic,JreChr04G11208(dist=17869),JreChr04G11210(dist=5099)	29302276;91488;G;A;0.387755102040816;5.36475256562138;intergenic,JreChr04G11210(dist=33810),JreChr04G11211(dist=1390)	29303411;92623;C;T;0.380208333333333;5.52398180525607;upstream,JreChr04G11211	29306860;96072;C;T;0.397959183673469;5.81202998865616;exon,nonsynonymous(JreChr04G11212:JreChr04G11212.mrna1:exon2:c.G451A:p.G151R,)	29306867;96079;A;G;0.423469387755102;5.09393580315027;exon,synonymous(JreChr04G11212:JreChr04G11212.mrna1:exon2:c.T444C:p.G148G,)	29306951;96163;G;A;0.377551020408163;5.76398274199553;exon,synonymous(JreChr04G11212:JreChr04G11212.mrna1:exon2:c.C360T:p.Y120Y,)	29309201;98413;A;G;0.38265306122449;5.47526942468473;upstream,JreChr04G11212
19	chr4	29072118	29409201	337084	20	29199863	G	A	0.401235	5.89956	intergenic(JreChr04G11201(dist=7310),JreChr04G11202(dist=1131))	JreChr04G11203.mrna1	29215127	29215465	339	-15264	20	29172118;-43009;G;A;0.41;5.20614314960019;intergenic,JreChr04G11200(dist=7324),JreChr04G11201(dist=16565)	29172144;-42983;T;C;0.415;5.11116663532231;intergenic,JreChr04G11200(dist=7350),JreChr04G11201(dist=16539)	29173187;-41940;G;A;0.41;5.23085886729937;intergenic,JreChr04G11200(dist=8393),JreChr04G11201(dist=15496)	29174736;-40391;G;A;0.42;5.11498301556713;intergenic,JreChr04G11200(dist=9942),JreChr04G11201(dist=13947)	29176233;-38894;A;G;0.41;5.23413408350984;intergenic,JreChr04G11200(dist=11439),JreChr04G11201(dist=12450)	29176259;-38868;C;T;0.405;5.10834486948363;intergenic,JreChr04G11200(dist=11465),JreChr04G11201(dist=12424)	29176266;-38861;T;C;0.405;5.10834486948363;intergenic,JreChr04G11200(dist=11472),JreChr04G11201(dist=12417)	29176269;-38858;A;G;0.405;5.10834486948363;intergenic,JreChr04G11200(dist=11475),JreChr04G11201(dist=12414)	29180675;-34452;C;T;0.405;5.05684885093651;intergenic,JreChr04G11200(dist=15881),JreChr04G11201(dist=8008)	29180763;-34364;G;A;0.415;5.00184327358872;intergenic,JreChr04G11200(dist=15969),JreChr04G11201(dist=7920)	29180765;-34362;G;A;0.414141414141414;5.01386616186923;intergenic,JreChr04G11200(dist=15971),JreChr04G11201(dist=7918)	29199863;-15264;G;A;0.401234567901235;5.89956466022208;intergenic,JreChr04G11201(dist=7310),JreChr04G11202(dist=1131)	29212339;-2788;T;C;0.44;5.44678384811293;intergenic,JreChr04G11202(dist=1551),JreChr04G11203(dist=2788)	29262186;46721;C;T;0.45959595959596;5.1672178232263;intergenic,JreChr04G11208(dist=17869),JreChr04G11210(dist=5099)	29302276;86811;G;A;0.387755102040816;5.36475256562138;intergenic,JreChr04G11210(dist=33810),JreChr04G11211(dist=1390)	29303411;87946;C;T;0.380208333333333;5.52398180525607;upstream,JreChr04G11211	29306860;91395;C;T;0.397959183673469;5.81202998865616;exon,nonsynonymous(JreChr04G11212:JreChr04G11212.mrna1:exon2:c.G451A:p.G151R,)	29306867;91402;A;G;0.423469387755102;5.09393580315027;exon,synonymous(JreChr04G11212:JreChr04G11212.mrna1:exon2:c.T444C:p.G148G,)	29306951;91486;G;A;0.377551020408163;5.76398274199553;exon,synonymous(JreChr04G11212:JreChr04G11212.mrna1:exon2:c.C360T:p.Y120Y,)	29309201;93736;A;G;0.38265306122449;5.47526942468473;upstream,JreChr04G11212
19	chr4	29072118	29409201	337084	20	29199863	G	A	0.401235	5.89956	intergenic(JreChr04G11201(dist=7310),JreChr04G11202(dist=1131))	JreChr04G11205.mrna1	29219514	29221092	1579	-19651	20	29172118;-47396;G;A;0.41;5.20614314960019;intergenic,JreChr04G11200(dist=7324),JreChr04G11201(dist=16565)	29172144;-47370;T;C;0.415;5.11116663532231;intergenic,JreChr04G11200(dist=7350),JreChr04G11201(dist=16539)	29173187;-46327;G;A;0.41;5.23085886729937;intergenic,JreChr04G11200(dist=8393),JreChr04G11201(dist=15496)	29174736;-44778;G;A;0.42;5.11498301556713;intergenic,JreChr04G11200(dist=9942),JreChr04G11201(dist=13947)	29176233;-43281;A;G;0.41;5.23413408350984;intergenic,JreChr04G11200(dist=11439),JreChr04G11201(dist=12450)	29176259;-43255;C;T;0.405;5.10834486948363;intergenic,JreChr04G11200(dist=11465),JreChr04G11201(dist=12424)	29176266;-43248;T;C;0.405;5.10834486948363;intergenic,JreChr04G11200(dist=11472),JreChr04G11201(dist=12417)	29176269;-43245;A;G;0.405;5.10834486948363;intergenic,JreChr04G11200(dist=11475),JreChr04G11201(dist=12414)	29180675;-38839;C;T;0.405;5.05684885093651;intergenic,JreChr04G11200(dist=15881),JreChr04G11201(dist=8008)	29180763;-38751;G;A;0.415;5.00184327358872;intergenic,JreChr04G11200(dist=15969),JreChr04G11201(dist=7920)	29180765;-38749;G;A;0.414141414141414;5.01386616186923;intergenic,JreChr04G11200(dist=15971),JreChr04G11201(dist=7918)	29199863;-19651;G;A;0.401234567901235;5.89956466022208;intergenic,JreChr04G11201(dist=7310),JreChr04G11202(dist=1131)	29212339;-7175;T;C;0.44;5.44678384811293;intergenic,JreChr04G11202(dist=1551),JreChr04G11203(dist=2788)	29262186;41094;C;T;0.45959595959596;5.1672178232263;intergenic,JreChr04G11208(dist=17869),JreChr04G11210(dist=5099)	29302276;81184;G;A;0.387755102040816;5.36475256562138;intergenic,JreChr04G11210(dist=33810),JreChr04G11211(dist=1390)	29303411;82319;C;T;0.380208333333333;5.52398180525607;upstream,JreChr04G11211	29306860;85768;C;T;0.397959183673469;5.81202998865616;exon,nonsynonymous(JreChr04G11212:JreChr04G11212.mrna1:exon2:c.G451A:p.G151R,)	29306867;85775;A;G;0.423469387755102;5.09393580315027;exon,synonymous(JreChr04G11212:JreChr04G11212.mrna1:exon2:c.T444C:p.G148G,)	29306951;85859;G;A;0.377551020408163;5.76398274199553;exon,synonymous(JreChr04G11212:JreChr04G11212.mrna1:exon2:c.C360T:p.Y120Y,)	29309201;88109;A;G;0.38265306122449;5.47526942468473;upstream,JreChr04G11212
19	chr4	29072118	29409201	337084	20	29199863	G	A	0.401235	5.89956	intergenic(JreChr04G11201(dist=7310),JreChr04G11202(dist=1131))	JreChr04G11206.mrna1	29227072	29227392	321	-27209	20	29172118;-54954;G;A;0.41;5.20614314960019;intergenic,JreChr04G11200(dist=7324),JreChr04G11201(dist=16565)	29172144;-54928;T;C;0.415;5.11116663532231;intergenic,JreChr04G11200(dist=7350),JreChr04G11201(dist=16539)	29173187;-53885;G;A;0.41;5.23085886729937;intergenic,JreChr04G11200(dist=8393),JreChr04G11201(dist=15496)	29174736;-52336;G;A;0.42;5.11498301556713;intergenic,JreChr04G11200(dist=9942),JreChr04G11201(dist=13947)	29176233;-50839;A;G;0.41;5.23413408350984;intergenic,JreChr04G11200(dist=11439),JreChr04G11201(dist=12450)	29176259;-50813;C;T;0.405;5.10834486948363;intergenic,JreChr04G11200(dist=11465),JreChr04G11201(dist=12424)	29176266;-50806;T;C;0.405;5.10834486948363;intergenic,JreChr04G11200(dist=11472),JreChr04G11201(dist=12417)	29176269;-50803;A;G;0.405;5.10834486948363;intergenic,JreChr04G11200(dist=11475),JreChr04G11201(dist=12414)	29180675;-46397;C;T;0.405;5.05684885093651;intergenic,JreChr04G11200(dist=15881),JreChr04G11201(dist=8008)	29180763;-46309;G;A;0.415;5.00184327358872;intergenic,JreChr04G11200(dist=15969),JreChr04G11201(dist=7920)	29180765;-46307;G;A;0.414141414141414;5.01386616186923;intergenic,JreChr04G11200(dist=15971),JreChr04G11201(dist=7918)	29199863;-27209;G;A;0.401234567901235;5.89956466022208;intergenic,JreChr04G11201(dist=7310),JreChr04G11202(dist=1131)	29212339;-14733;T;C;0.44;5.44678384811293;intergenic,JreChr04G11202(dist=1551),JreChr04G11203(dist=2788)	29262186;34794;C;T;0.45959595959596;5.1672178232263;intergenic,JreChr04G11208(dist=17869),JreChr04G11210(dist=5099)	29302276;74884;G;A;0.387755102040816;5.36475256562138;intergenic,JreChr04G11210(dist=33810),JreChr04G11211(dist=1390)	29303411;76019;C;T;0.380208333333333;5.52398180525607;upstream,JreChr04G11211	29306860;79468;C;T;0.397959183673469;5.81202998865616;exon,nonsynonymous(JreChr04G11212:JreChr04G11212.mrna1:exon2:c.G451A:p.G151R,)	29306867;79475;A;G;0.423469387755102;5.09393580315027;exon,synonymous(JreChr04G11212:JreChr04G11212.mrna1:exon2:c.T444C:p.G148G,)	29306951;79559;G;A;0.377551020408163;5.76398274199553;exon,synonymous(JreChr04G11212:JreChr04G11212.mrna1:exon2:c.C360T:p.Y120Y,)	29309201;81809;A;G;0.38265306122449;5.47526942468473;upstream,JreChr04G11212
19	chr4	29072118	29409201	337084	20	29199863	G	A	0.401235	5.89956	intergenic(JreChr04G11201(dist=7310),JreChr04G11202(dist=1131))	JreChr04G11208.mrna1	29243130	29244317	1188	-43267	20	29172118;-71012;G;A;0.41;5.20614314960019;intergenic,JreChr04G11200(dist=7324),JreChr04G11201(dist=16565)	29172144;-70986;T;C;0.415;5.11116663532231;intergenic,JreChr04G11200(dist=7350),JreChr04G11201(dist=16539)	29173187;-69943;G;A;0.41;5.23085886729937;intergenic,JreChr04G11200(dist=8393),JreChr04G11201(dist=15496)	29174736;-68394;G;A;0.42;5.11498301556713;intergenic,JreChr04G11200(dist=9942),JreChr04G11201(dist=13947)	29176233;-66897;A;G;0.41;5.23413408350984;intergenic,JreChr04G11200(dist=11439),JreChr04G11201(dist=12450)	29176259;-66871;C;T;0.405;5.10834486948363;intergenic,JreChr04G11200(dist=11465),JreChr04G11201(dist=12424)	29176266;-66864;T;C;0.405;5.10834486948363;intergenic,JreChr04G11200(dist=11472),JreChr04G11201(dist=12417)	29176269;-66861;A;G;0.405;5.10834486948363;intergenic,JreChr04G11200(dist=11475),JreChr04G11201(dist=12414)	29180675;-62455;C;T;0.405;5.05684885093651;intergenic,JreChr04G11200(dist=15881),JreChr04G11201(dist=8008)	29180763;-62367;G;A;0.415;5.00184327358872;intergenic,JreChr04G11200(dist=15969),JreChr04G11201(dist=7920)	29180765;-62365;G;A;0.414141414141414;5.01386616186923;intergenic,JreChr04G11200(dist=15971),JreChr04G11201(dist=7918)	29199863;-43267;G;A;0.401234567901235;5.89956466022208;intergenic,JreChr04G11201(dist=7310),JreChr04G11202(dist=1131)	29212339;-30791;T;C;0.44;5.44678384811293;intergenic,JreChr04G11202(dist=1551),JreChr04G11203(dist=2788)	29262186;17869;C;T;0.45959595959596;5.1672178232263;intergenic,JreChr04G11208(dist=17869),JreChr04G11210(dist=5099)	29302276;57959;G;A;0.387755102040816;5.36475256562138;intergenic,JreChr04G11210(dist=33810),JreChr04G11211(dist=1390)	29303411;59094;C;T;0.380208333333333;5.52398180525607;upstream,JreChr04G11211	29306860;62543;C;T;0.397959183673469;5.81202998865616;exon,nonsynonymous(JreChr04G11212:JreChr04G11212.mrna1:exon2:c.G451A:p.G151R,)	29306867;62550;A;G;0.423469387755102;5.09393580315027;exon,synonymous(JreChr04G11212:JreChr04G11212.mrna1:exon2:c.T444C:p.G148G,)	29306951;62634;G;A;0.377551020408163;5.76398274199553;exon,synonymous(JreChr04G11212:JreChr04G11212.mrna1:exon2:c.C360T:p.Y120Y,)	29309201;64884;A;G;0.38265306122449;5.47526942468473;upstream,JreChr04G11212
19	chr4	29072118	29409201	337084	20	29199863	G	A	0.401235	5.89956	intergenic(JreChr04G11201(dist=7310),JreChr04G11202(dist=1131))	JreChr04G11210.mrna1	29267285	29268466	1182	-67422	20	29172118;-95167;G;A;0.41;5.20614314960019;intergenic,JreChr04G11200(dist=7324),JreChr04G11201(dist=16565)	29172144;-95141;T;C;0.415;5.11116663532231;intergenic,JreChr04G11200(dist=7350),JreChr04G11201(dist=16539)	29173187;-94098;G;A;0.41;5.23085886729937;intergenic,JreChr04G11200(dist=8393),JreChr04G11201(dist=15496)	29174736;-92549;G;A;0.42;5.11498301556713;intergenic,JreChr04G11200(dist=9942),JreChr04G11201(dist=13947)	29176233;-91052;A;G;0.41;5.23413408350984;intergenic,JreChr04G11200(dist=11439),JreChr04G11201(dist=12450)	29176259;-91026;C;T;0.405;5.10834486948363;intergenic,JreChr04G11200(dist=11465),JreChr04G11201(dist=12424)	29176266;-91019;T;C;0.405;5.10834486948363;intergenic,JreChr04G11200(dist=11472),JreChr04G11201(dist=12417)	29176269;-91016;A;G;0.405;5.10834486948363;intergenic,JreChr04G11200(dist=11475),JreChr04G11201(dist=12414)	29180675;-86610;C;T;0.405;5.05684885093651;intergenic,JreChr04G11200(dist=15881),JreChr04G11201(dist=8008)	29180763;-86522;G;A;0.415;5.00184327358872;intergenic,JreChr04G11200(dist=15969),JreChr04G11201(dist=7920)	29180765;-86520;G;A;0.414141414141414;5.01386616186923;intergenic,JreChr04G11200(dist=15971),JreChr04G11201(dist=7918)	29199863;-67422;G;A;0.401234567901235;5.89956466022208;intergenic,JreChr04G11201(dist=7310),JreChr04G11202(dist=1131)	29212339;-54946;T;C;0.44;5.44678384811293;intergenic,JreChr04G11202(dist=1551),JreChr04G11203(dist=2788)	29262186;-5099;C;T;0.45959595959596;5.1672178232263;intergenic,JreChr04G11208(dist=17869),JreChr04G11210(dist=5099)	29302276;33810;G;A;0.387755102040816;5.36475256562138;intergenic,JreChr04G11210(dist=33810),JreChr04G11211(dist=1390)	29303411;34945;C;T;0.380208333333333;5.52398180525607;upstream,JreChr04G11211	29306860;38394;C;T;0.397959183673469;5.81202998865616;exon,nonsynonymous(JreChr04G11212:JreChr04G11212.mrna1:exon2:c.G451A:p.G151R,)	29306867;38401;A;G;0.423469387755102;5.09393580315027;exon,synonymous(JreChr04G11212:JreChr04G11212.mrna1:exon2:c.T444C:p.G148G,)	29306951;38485;G;A;0.377551020408163;5.76398274199553;exon,synonymous(JreChr04G11212:JreChr04G11212.mrna1:exon2:c.C360T:p.Y120Y,)	29309201;40735;A;G;0.38265306122449;5.47526942468473;upstream,JreChr04G11212
19	chr4	29072118	29409201	337084	20	29199863	G	A	0.401235	5.89956	intergenic(JreChr04G11201(dist=7310),JreChr04G11202(dist=1131))	JreChr04G11211.mrna1	29303666	29303977	312	-103803	8	29212339;-91327;T;C;0.44;5.44678384811293;intergenic,JreChr04G11202(dist=1551),JreChr04G11203(dist=2788)	29262186;-41480;C;T;0.45959595959596;5.1672178232263;intergenic,JreChr04G11208(dist=17869),JreChr04G11210(dist=5099)	29302276;-1390;G;A;0.387755102040816;5.36475256562138;intergenic,JreChr04G11210(dist=33810),JreChr04G11211(dist=1390)	29303411;-255;C;T;0.380208333333333;5.52398180525607;upstream,JreChr04G11211	29306860;2883;C;T;0.397959183673469;5.81202998865616;exon,nonsynonymous(JreChr04G11212:JreChr04G11212.mrna1:exon2:c.G451A:p.G151R,)	29306867;2890;A;G;0.423469387755102;5.09393580315027;exon,synonymous(JreChr04G11212:JreChr04G11212.mrna1:exon2:c.T444C:p.G148G,)	29306951;2974;G;A;0.377551020408163;5.76398274199553;exon,synonymous(JreChr04G11212:JreChr04G11212.mrna1:exon2:c.C360T:p.Y120Y,)	29309201;5224;A;G;0.38265306122449;5.47526942468473;upstream,JreChr04G11212
19	chr4	29072118	29409201	337084	20	29199863	G	A	0.401235	5.89956	intergenic(JreChr04G11201(dist=7310),JreChr04G11202(dist=1131))	JreChr04G11212.mrna1	29306444	29308255	1812	-106581	8	29212339;-94105;T;C;0.44;5.44678384811293;intergenic,JreChr04G11202(dist=1551),JreChr04G11203(dist=2788)	29262186;-44258;C;T;0.45959595959596;5.1672178232263;intergenic,JreChr04G11208(dist=17869),JreChr04G11210(dist=5099)	29302276;-4168;G;A;0.387755102040816;5.36475256562138;intergenic,JreChr04G11210(dist=33810),JreChr04G11211(dist=1390)	29303411;-3033;C;T;0.380208333333333;5.52398180525607;upstream,JreChr04G11211	29306860;0;C;T;0.397959183673469;5.81202998865616;exon,nonsynonymous(JreChr04G11212:JreChr04G11212.mrna1:exon2:c.G451A:p.G151R,)	29306867;0;A;G;0.423469387755102;5.09393580315027;exon,synonymous(JreChr04G11212:JreChr04G11212.mrna1:exon2:c.T444C:p.G148G,)	29306951;0;G;A;0.377551020408163;5.76398274199553;exon,synonymous(JreChr04G11212:JreChr04G11212.mrna1:exon2:c.C360T:p.Y120Y,)	29309201;946;A;G;0.38265306122449;5.47526942468473;upstream,JreChr04G11212
19	chr4	29072118	29409201	337084	20	29199863	G	A	0.401235	5.89956	intergenic(JreChr04G11201(dist=7310),JreChr04G11202(dist=1131))	JreChr04G11213.mrna1	29311191	29313753	2563	-111328	8	29212339;-98852;T;C;0.44;5.44678384811293;intergenic,JreChr04G11202(dist=1551),JreChr04G11203(dist=2788)	29262186;-49005;C;T;0.45959595959596;5.1672178232263;intergenic,JreChr04G11208(dist=17869),JreChr04G11210(dist=5099)	29302276;-8915;G;A;0.387755102040816;5.36475256562138;intergenic,JreChr04G11210(dist=33810),JreChr04G11211(dist=1390)	29303411;-7780;C;T;0.380208333333333;5.52398180525607;upstream,JreChr04G11211	29306860;-4331;C;T;0.397959183673469;5.81202998865616;exon,nonsynonymous(JreChr04G11212:JreChr04G11212.mrna1:exon2:c.G451A:p.G151R,)	29306867;-4324;A;G;0.423469387755102;5.09393580315027;exon,synonymous(JreChr04G11212:JreChr04G11212.mrna1:exon2:c.T444C:p.G148G,)	29306951;-4240;G;A;0.377551020408163;5.76398274199553;exon,synonymous(JreChr04G11212:JreChr04G11212.mrna1:exon2:c.C360T:p.Y120Y,)	29309201;-1990;A;G;0.38265306122449;5.47526942468473;upstream,JreChr04G11212
19	chr4	29072118	29409201	337084	20	29199863	G	A	0.401235	5.89956	intergenic(JreChr04G11201(dist=7310),JreChr04G11202(dist=1131))	JreChr04G11214.mrna1	29318470	29319108	639	-118607	7	29262186;-56284;C;T;0.45959595959596;5.1672178232263;intergenic,JreChr04G11208(dist=17869),JreChr04G11210(dist=5099)	29302276;-16194;G;A;0.387755102040816;5.36475256562138;intergenic,JreChr04G11210(dist=33810),JreChr04G11211(dist=1390)	29303411;-15059;C;T;0.380208333333333;5.52398180525607;upstream,JreChr04G11211	29306860;-11610;C;T;0.397959183673469;5.81202998865616;exon,nonsynonymous(JreChr04G11212:JreChr04G11212.mrna1:exon2:c.G451A:p.G151R,)	29306867;-11603;A;G;0.423469387755102;5.09393580315027;exon,synonymous(JreChr04G11212:JreChr04G11212.mrna1:exon2:c.T444C:p.G148G,)	29306951;-11519;G;A;0.377551020408163;5.76398274199553;exon,synonymous(JreChr04G11212:JreChr04G11212.mrna1:exon2:c.C360T:p.Y120Y,)	29309201;-9269;A;G;0.38265306122449;5.47526942468473;upstream,JreChr04G11212
19	chr4	29072118	29409201	337084	20	29199863	G	A	0.401235	5.89956	intergenic(JreChr04G11201(dist=7310),JreChr04G11202(dist=1131))	JreChr04G11215.mrna1	29332797	29334292	1496	-132934	7	29262186;-70611;C;T;0.45959595959596;5.1672178232263;intergenic,JreChr04G11208(dist=17869),JreChr04G11210(dist=5099)	29302276;-30521;G;A;0.387755102040816;5.36475256562138;intergenic,JreChr04G11210(dist=33810),JreChr04G11211(dist=1390)	29303411;-29386;C;T;0.380208333333333;5.52398180525607;upstream,JreChr04G11211	29306860;-25937;C;T;0.397959183673469;5.81202998865616;exon,nonsynonymous(JreChr04G11212:JreChr04G11212.mrna1:exon2:c.G451A:p.G151R,)	29306867;-25930;A;G;0.423469387755102;5.09393580315027;exon,synonymous(JreChr04G11212:JreChr04G11212.mrna1:exon2:c.T444C:p.G148G,)	29306951;-25846;G;A;0.377551020408163;5.76398274199553;exon,synonymous(JreChr04G11212:JreChr04G11212.mrna1:exon2:c.C360T:p.Y120Y,)	29309201;-23596;A;G;0.38265306122449;5.47526942468473;upstream,JreChr04G11212
19	chr4	29072118	29409201	337084	20	29199863	G	A	0.401235	5.89956	intergenic(JreChr04G11201(dist=7310),JreChr04G11202(dist=1131))	JreChr04G11217.mrna1	29335720	29338826	3107	-135857	7	29262186;-73534;C;T;0.45959595959596;5.1672178232263;intergenic,JreChr04G11208(dist=17869),JreChr04G11210(dist=5099)	29302276;-33444;G;A;0.387755102040816;5.36475256562138;intergenic,JreChr04G11210(dist=33810),JreChr04G11211(dist=1390)	29303411;-32309;C;T;0.380208333333333;5.52398180525607;upstream,JreChr04G11211	29306860;-28860;C;T;0.397959183673469;5.81202998865616;exon,nonsynonymous(JreChr04G11212:JreChr04G11212.mrna1:exon2:c.G451A:p.G151R,)	29306867;-28853;A;G;0.423469387755102;5.09393580315027;exon,synonymous(JreChr04G11212:JreChr04G11212.mrna1:exon2:c.T444C:p.G148G,)	29306951;-28769;G;A;0.377551020408163;5.76398274199553;exon,synonymous(JreChr04G11212:JreChr04G11212.mrna1:exon2:c.C360T:p.Y120Y,)	29309201;-26519;A;G;0.38265306122449;5.47526942468473;upstream,JreChr04G11212
19	chr4	29072118	29409201	337084	20	29199863	G	A	0.401235	5.89956	intergenic(JreChr04G11201(dist=7310),JreChr04G11202(dist=1131))	JreChr04G11218.mrna1	29339607	29346197	6591	-139744	7	29262186;-77421;C;T;0.45959595959596;5.1672178232263;intergenic,JreChr04G11208(dist=17869),JreChr04G11210(dist=5099)	29302276;-37331;G;A;0.387755102040816;5.36475256562138;intergenic,JreChr04G11210(dist=33810),JreChr04G11211(dist=1390)	29303411;-36196;C;T;0.380208333333333;5.52398180525607;upstream,JreChr04G11211	29306860;-32747;C;T;0.397959183673469;5.81202998865616;exon,nonsynonymous(JreChr04G11212:JreChr04G11212.mrna1:exon2:c.G451A:p.G151R,)	29306867;-32740;A;G;0.423469387755102;5.09393580315027;exon,synonymous(JreChr04G11212:JreChr04G11212.mrna1:exon2:c.T444C:p.G148G,)	29306951;-32656;G;A;0.377551020408163;5.76398274199553;exon,synonymous(JreChr04G11212:JreChr04G11212.mrna1:exon2:c.C360T:p.Y120Y,)	29309201;-30406;A;G;0.38265306122449;5.47526942468473;upstream,JreChr04G11212
19	chr4	29072118	29409201	337084	20	29199863	G	A	0.401235	5.89956	intergenic(JreChr04G11201(dist=7310),JreChr04G11202(dist=1131))	JreChr04G11219.mrna1	29372050	29374462	2413	-172187	7	29302276;-69774;G;A;0.387755102040816;5.36475256562138;intergenic,JreChr04G11210(dist=33810),JreChr04G11211(dist=1390)	29303411;-68639;C;T;0.380208333333333;5.52398180525607;upstream,JreChr04G11211	29306860;-65190;C;T;0.397959183673469;5.81202998865616;exon,nonsynonymous(JreChr04G11212:JreChr04G11212.mrna1:exon2:c.G451A:p.G151R,)	29306867;-65183;A;G;0.423469387755102;5.09393580315027;exon,synonymous(JreChr04G11212:JreChr04G11212.mrna1:exon2:c.T444C:p.G148G,)	29306951;-65099;G;A;0.377551020408163;5.76398274199553;exon,synonymous(JreChr04G11212:JreChr04G11212.mrna1:exon2:c.C360T:p.Y120Y,)	29309201;-62849;A;G;0.38265306122449;5.47526942468473;upstream,JreChr04G11212	29461651;87189;A;G;0.48;5.39579728276836;intergenic,JreChr04G11225(dist=23401),JreChr04G11226(dist=12303)
19	chr4	29072118	29409201	337084	20	29199863	G	A	0.401235	5.89956	intergenic(JreChr04G11201(dist=7310),JreChr04G11202(dist=1131))	JreChr04G11220.mrna1	29380015	29380688	674	-180152	7	29302276;-77739;G;A;0.387755102040816;5.36475256562138;intergenic,JreChr04G11210(dist=33810),JreChr04G11211(dist=1390)	29303411;-76604;C;T;0.380208333333333;5.52398180525607;upstream,JreChr04G11211	29306860;-73155;C;T;0.397959183673469;5.81202998865616;exon,nonsynonymous(JreChr04G11212:JreChr04G11212.mrna1:exon2:c.G451A:p.G151R,)	29306867;-73148;A;G;0.423469387755102;5.09393580315027;exon,synonymous(JreChr04G11212:JreChr04G11212.mrna1:exon2:c.T444C:p.G148G,)	29306951;-73064;G;A;0.377551020408163;5.76398274199553;exon,synonymous(JreChr04G11212:JreChr04G11212.mrna1:exon2:c.C360T:p.Y120Y,)	29309201;-70814;A;G;0.38265306122449;5.47526942468473;upstream,JreChr04G11212	29461651;80963;A;G;0.48;5.39579728276836;intergenic,JreChr04G11225(dist=23401),JreChr04G11226(dist=12303)
19	chr4	29072118	29409201	337084	20	29199863	G	A	0.401235	5.89956	intergenic(JreChr04G11201(dist=7310),JreChr04G11202(dist=1131))	JreChr04G11221.mrna1	29383195	29383513	319	-183332	7	29302276;-80919;G;A;0.387755102040816;5.36475256562138;intergenic,JreChr04G11210(dist=33810),JreChr04G11211(dist=1390)	29303411;-79784;C;T;0.380208333333333;5.52398180525607;upstream,JreChr04G11211	29306860;-76335;C;T;0.397959183673469;5.81202998865616;exon,nonsynonymous(JreChr04G11212:JreChr04G11212.mrna1:exon2:c.G451A:p.G151R,)	29306867;-76328;A;G;0.423469387755102;5.09393580315027;exon,synonymous(JreChr04G11212:JreChr04G11212.mrna1:exon2:c.T444C:p.G148G,)	29306951;-76244;G;A;0.377551020408163;5.76398274199553;exon,synonymous(JreChr04G11212:JreChr04G11212.mrna1:exon2:c.C360T:p.Y120Y,)	29309201;-73994;A;G;0.38265306122449;5.47526942468473;upstream,JreChr04G11212	29461651;78138;A;G;0.48;5.39579728276836;intergenic,JreChr04G11225(dist=23401),JreChr04G11226(dist=12303)
19	chr4	29072118	29409201	337084	20	29199863	G	A	0.401235	5.89956	intergenic(JreChr04G11201(dist=7310),JreChr04G11202(dist=1131))	JreChr04G11222.mrna1	29394053	29394493	441	-194190	7	29302276;-91777;G;A;0.387755102040816;5.36475256562138;intergenic,JreChr04G11210(dist=33810),JreChr04G11211(dist=1390)	29303411;-90642;C;T;0.380208333333333;5.52398180525607;upstream,JreChr04G11211	29306860;-87193;C;T;0.397959183673469;5.81202998865616;exon,nonsynonymous(JreChr04G11212:JreChr04G11212.mrna1:exon2:c.G451A:p.G151R,)	29306867;-87186;A;G;0.423469387755102;5.09393580315027;exon,synonymous(JreChr04G11212:JreChr04G11212.mrna1:exon2:c.T444C:p.G148G,)	29306951;-87102;G;A;0.377551020408163;5.76398274199553;exon,synonymous(JreChr04G11212:JreChr04G11212.mrna1:exon2:c.C360T:p.Y120Y,)	29309201;-84852;A;G;0.38265306122449;5.47526942468473;upstream,JreChr04G11212	29461651;67158;A;G;0.48;5.39579728276836;intergenic,JreChr04G11225(dist=23401),JreChr04G11226(dist=12303)
20	chr4	29361651	29656298	294648	3	29461651	A	G	0.48	5.3958	intergenic(JreChr04G11225(dist=23401),JreChr04G11226(dist=12303))	JreChr04G11223.mrna1	29415031	29419038	4008	42613	2	29461651;42613;A;G;0.48;5.39579728276836;intergenic,JreChr04G11225(dist=23401),JreChr04G11226(dist=12303)	29501784;82746;A;C;0.478723404255319;5.27635956634963;intergenic,JreChr04G11227(dist=21902),JreChr04G11229(dist=24843)
20	chr4	29361651	29656298	294648	3	29461651	A	G	0.48	5.3958	intergenic(JreChr04G11225(dist=23401),JreChr04G11226(dist=12303))	JreChr04G11224.mrna1	29437681	29437866	186	23785	2	29461651;23785;A;G;0.48;5.39579728276836;intergenic,JreChr04G11225(dist=23401),JreChr04G11226(dist=12303)	29501784;63918;A;C;0.478723404255319;5.27635956634963;intergenic,JreChr04G11227(dist=21902),JreChr04G11229(dist=24843)
20	chr4	29361651	29656298	294648	3	29461651	A	G	0.48	5.3958	intergenic(JreChr04G11225(dist=23401),JreChr04G11226(dist=12303))	JreChr04G11225.mrna1	29438015	29438250	236	23401	2	29461651;23401;A;G;0.48;5.39579728276836;intergenic,JreChr04G11225(dist=23401),JreChr04G11226(dist=12303)	29501784;63534;A;C;0.478723404255319;5.27635956634963;intergenic,JreChr04G11227(dist=21902),JreChr04G11229(dist=24843)
20	chr4	29361651	29656298	294648	3	29461651	A	G	0.48	5.3958	intergenic(JreChr04G11225(dist=23401),JreChr04G11226(dist=12303))	JreChr04G11226.mrna1	29473954	29474425	472	-12303	3	29461651;-12303;A;G;0.48;5.39579728276836;intergenic,JreChr04G11225(dist=23401),JreChr04G11226(dist=12303)	29501784;27359;A;C;0.478723404255319;5.27635956634963;intergenic,JreChr04G11227(dist=21902),JreChr04G11229(dist=24843)	29556298;81873;G;A;0.423469387755102;5.29036604585842;intergenic,JreChr04G11232(dist=8530),JreChr04G11233(dist=17682)
20	chr4	29361651	29656298	294648	3	29461651	A	G	0.48	5.3958	intergenic(JreChr04G11225(dist=23401),JreChr04G11226(dist=12303))	JreChr04G11227.mrna1	29476546	29479882	3337	-14895	3	29461651;-14895;A;G;0.48;5.39579728276836;intergenic,JreChr04G11225(dist=23401),JreChr04G11226(dist=12303)	29501784;21902;A;C;0.478723404255319;5.27635956634963;intergenic,JreChr04G11227(dist=21902),JreChr04G11229(dist=24843)	29556298;76416;G;A;0.423469387755102;5.29036604585842;intergenic,JreChr04G11232(dist=8530),JreChr04G11233(dist=17682)
20	chr4	29361651	29656298	294648	3	29461651	A	G	0.48	5.3958	intergenic(JreChr04G11225(dist=23401),JreChr04G11226(dist=12303))	JreChr04G11229.mrna1	29526627	29527865	1239	-64976	3	29461651;-64976;A;G;0.48;5.39579728276836;intergenic,JreChr04G11225(dist=23401),JreChr04G11226(dist=12303)	29501784;-24843;A;C;0.478723404255319;5.27635956634963;intergenic,JreChr04G11227(dist=21902),JreChr04G11229(dist=24843)	29556298;28433;G;A;0.423469387755102;5.29036604585842;intergenic,JreChr04G11232(dist=8530),JreChr04G11233(dist=17682)
20	chr4	29361651	29656298	294648	3	29461651	A	G	0.48	5.3958	intergenic(JreChr04G11225(dist=23401),JreChr04G11226(dist=12303))	JreChr04G11230.mrna1	29537216	29537814	599	-75565	3	29461651;-75565;A;G;0.48;5.39579728276836;intergenic,JreChr04G11225(dist=23401),JreChr04G11226(dist=12303)	29501784;-35432;A;C;0.478723404255319;5.27635956634963;intergenic,JreChr04G11227(dist=21902),JreChr04G11229(dist=24843)	29556298;18484;G;A;0.423469387755102;5.29036604585842;intergenic,JreChr04G11232(dist=8530),JreChr04G11233(dist=17682)
20	chr4	29361651	29656298	294648	3	29461651	A	G	0.48	5.3958	intergenic(JreChr04G11225(dist=23401),JreChr04G11226(dist=12303))	JreChr04G11231.mrna1	29543778	29545021	1244	-82127	3	29461651;-82127;A;G;0.48;5.39579728276836;intergenic,JreChr04G11225(dist=23401),JreChr04G11226(dist=12303)	29501784;-41994;A;C;0.478723404255319;5.27635956634963;intergenic,JreChr04G11227(dist=21902),JreChr04G11229(dist=24843)	29556298;11277;G;A;0.423469387755102;5.29036604585842;intergenic,JreChr04G11232(dist=8530),JreChr04G11233(dist=17682)
20	chr4	29361651	29656298	294648	3	29461651	A	G	0.48	5.3958	intergenic(JreChr04G11225(dist=23401),JreChr04G11226(dist=12303))	JreChr04G11232.mrna1	29546000	29547768	1769	-84349	3	29461651;-84349;A;G;0.48;5.39579728276836;intergenic,JreChr04G11225(dist=23401),JreChr04G11226(dist=12303)	29501784;-44216;A;C;0.478723404255319;5.27635956634963;intergenic,JreChr04G11227(dist=21902),JreChr04G11229(dist=24843)	29556298;8530;G;A;0.423469387755102;5.29036604585842;intergenic,JreChr04G11232(dist=8530),JreChr04G11233(dist=17682)
20	chr4	29361651	29656298	294648	3	29461651	A	G	0.48	5.3958	intergenic(JreChr04G11225(dist=23401),JreChr04G11226(dist=12303))	JreChr04G11233.mrna1	29573980	29575516	1537	-112329	2	29501784;-72196;A;C;0.478723404255319;5.27635956634963;intergenic,JreChr04G11227(dist=21902),JreChr04G11229(dist=24843)	29556298;-17682;G;A;0.423469387755102;5.29036604585842;intergenic,JreChr04G11232(dist=8530),JreChr04G11233(dist=17682)
20	chr4	29361651	29656298	294648	3	29461651	A	G	0.48	5.3958	intergenic(JreChr04G11225(dist=23401),JreChr04G11226(dist=12303))	JreChr04G11234.mrna1	29589500	29589991	492	-127849	2	29501784;-87716;A;C;0.478723404255319;5.27635956634963;intergenic,JreChr04G11227(dist=21902),JreChr04G11229(dist=24843)	29556298;-33202;G;A;0.423469387755102;5.29036604585842;intergenic,JreChr04G11232(dist=8530),JreChr04G11233(dist=17682)
20	chr4	29361651	29656298	294648	3	29461651	A	G	0.48	5.3958	intergenic(JreChr04G11225(dist=23401),JreChr04G11226(dist=12303))	JreChr04G11235.mrna1	29602695	29608036	5342	-141044	1	29556298;-46397;G;A;0.423469387755102;5.29036604585842;intergenic,JreChr04G11232(dist=8530),JreChr04G11233(dist=17682)
20	chr4	29361651	29656298	294648	3	29461651	A	G	0.48	5.3958	intergenic(JreChr04G11225(dist=23401),JreChr04G11226(dist=12303))	JreChr04G11236.mrna1	29610277	29610979	703	-148626	1	29556298;-53979;G;A;0.423469387755102;5.29036604585842;intergenic,JreChr04G11232(dist=8530),JreChr04G11233(dist=17682)
20	chr4	29361651	29656298	294648	3	29461651	A	G	0.48	5.3958	intergenic(JreChr04G11225(dist=23401),JreChr04G11226(dist=12303))	JreChr04G11237.mrna1	29613402	29625319	11918	-151751	1	29556298;-57104;G;A;0.423469387755102;5.29036604585842;intergenic,JreChr04G11232(dist=8530),JreChr04G11233(dist=17682)
20	chr4	29361651	29656298	294648	3	29461651	A	G	0.48	5.3958	intergenic(JreChr04G11225(dist=23401),JreChr04G11226(dist=12303))	JreChr04G11238.mrna1	29637573	29641986	4414	-175922	1	29556298;-81275;G;A;0.423469387755102;5.29036604585842;intergenic,JreChr04G11232(dist=8530),JreChr04G11233(dist=17682)
21	chr5	12893268	13093268	200001	1	12993268	C	T	0.270115	5.34317	intergenic(JreChr05G10309(dist=5831),JreChr05G10310(dist=40195))	JreChr05G10302.mrna1	12895321	12897200	1880	96068	1	12993268;96068;C;T;0.270114942528736;5.34317321657239;intergenic,JreChr05G10309(dist=5831),JreChr05G10310(dist=40195)
21	chr5	12893268	13093268	200001	1	12993268	C	T	0.270115	5.34317	intergenic(JreChr05G10309(dist=5831),JreChr05G10310(dist=40195))	JreChr05G10303.mrna1	12901353	12903344	1992	89924	1	12993268;89924;C;T;0.270114942528736;5.34317321657239;intergenic,JreChr05G10309(dist=5831),JreChr05G10310(dist=40195)
21	chr5	12893268	13093268	200001	1	12993268	C	T	0.270115	5.34317	intergenic(JreChr05G10309(dist=5831),JreChr05G10310(dist=40195))	JreChr05G10304.mrna1	12912727	12937267	24541	56001	1	12993268;56001;C;T;0.270114942528736;5.34317321657239;intergenic,JreChr05G10309(dist=5831),JreChr05G10310(dist=40195)
21	chr5	12893268	13093268	200001	1	12993268	C	T	0.270115	5.34317	intergenic(JreChr05G10309(dist=5831),JreChr05G10310(dist=40195))	JreChr05G10306.mrna1	12946812	12947036	225	46232	1	12993268;46232;C;T;0.270114942528736;5.34317321657239;intergenic,JreChr05G10309(dist=5831),JreChr05G10310(dist=40195)
21	chr5	12893268	13093268	200001	1	12993268	C	T	0.270115	5.34317	intergenic(JreChr05G10309(dist=5831),JreChr05G10310(dist=40195))	JreChr05G10307.mrna1	12949697	12950433	737	42835	1	12993268;42835;C;T;0.270114942528736;5.34317321657239;intergenic,JreChr05G10309(dist=5831),JreChr05G10310(dist=40195)
21	chr5	12893268	13093268	200001	1	12993268	C	T	0.270115	5.34317	intergenic(JreChr05G10309(dist=5831),JreChr05G10310(dist=40195))	JreChr05G10308.mrna1	12953857	12954135	279	39133	1	12993268;39133;C;T;0.270114942528736;5.34317321657239;intergenic,JreChr05G10309(dist=5831),JreChr05G10310(dist=40195)
21	chr5	12893268	13093268	200001	1	12993268	C	T	0.270115	5.34317	intergenic(JreChr05G10309(dist=5831),JreChr05G10310(dist=40195))	JreChr05G10309.mrna1	12983654	12987437	3784	5831	1	12993268;5831;C;T;0.270114942528736;5.34317321657239;intergenic,JreChr05G10309(dist=5831),JreChr05G10310(dist=40195)
21	chr5	12893268	13093268	200001	1	12993268	C	T	0.270115	5.34317	intergenic(JreChr05G10309(dist=5831),JreChr05G10310(dist=40195))	JreChr05G10310.mrna1	13033463	13033841	379	-40195	1	12993268;-40195;C;T;0.270114942528736;5.34317321657239;intergenic,JreChr05G10309(dist=5831),JreChr05G10310(dist=40195)
21	chr5	12893268	13093268	200001	1	12993268	C	T	0.270115	5.34317	intergenic(JreChr05G10309(dist=5831),JreChr05G10310(dist=40195))	JreChr05G10312.mrna1	13039064	13042327	3264	-45796	1	12993268;-45796;C;T;0.270114942528736;5.34317321657239;intergenic,JreChr05G10309(dist=5831),JreChr05G10310(dist=40195)
21	chr5	12893268	13093268	200001	1	12993268	C	T	0.270115	5.34317	intergenic(JreChr05G10309(dist=5831),JreChr05G10310(dist=40195))	JreChr05G10313.mrna1	13043752	13055404	11653	-50484	1	12993268;-50484;C;T;0.270114942528736;5.34317321657239;intergenic,JreChr05G10309(dist=5831),JreChr05G10310(dist=40195)
21	chr5	12893268	13093268	200001	1	12993268	C	T	0.270115	5.34317	intergenic(JreChr05G10309(dist=5831),JreChr05G10310(dist=40195))	JreChr05G10314.mrna1	13093063	13096444	3382	-99795	1	12993268;-99795;C;T;0.270114942528736;5.34317321657239;intergenic,JreChr05G10309(dist=5831),JreChr05G10310(dist=40195)
22	chr5	20520130	20720130	200001	1	20620130	C	G	0.05	5.48416	exon,nonsynonymous(JreChr05G10768:JreChr05G10768.mrna1:exon1:c.C100G:p.P34A,)	JreChr05G10763.mrna1	20536799	20557792	20994	62338	1	20620130;62338;C;G;0.05;5.48415886201278;exon,nonsynonymous(JreChr05G10768:JreChr05G10768.mrna1:exon1:c.C100G:p.P34A,)
22	chr5	20520130	20720130	200001	1	20620130	C	G	0.05	5.48416	exon,nonsynonymous(JreChr05G10768:JreChr05G10768.mrna1:exon1:c.C100G:p.P34A,)	JreChr05G10764.mrna1	20560423	20563264	2842	56866	1	20620130;56866;C;G;0.05;5.48415886201278;exon,nonsynonymous(JreChr05G10768:JreChr05G10768.mrna1:exon1:c.C100G:p.P34A,)
22	chr5	20520130	20720130	200001	1	20620130	C	G	0.05	5.48416	exon,nonsynonymous(JreChr05G10768:JreChr05G10768.mrna1:exon1:c.C100G:p.P34A,)	JreChr05G10765.mrna1	20563890	20564816	927	55314	1	20620130;55314;C;G;0.05;5.48415886201278;exon,nonsynonymous(JreChr05G10768:JreChr05G10768.mrna1:exon1:c.C100G:p.P34A,)
22	chr5	20520130	20720130	200001	1	20620130	C	G	0.05	5.48416	exon,nonsynonymous(JreChr05G10768:JreChr05G10768.mrna1:exon1:c.C100G:p.P34A,)	JreChr05G10766.mrna1	20597512	20600565	3054	19565	1	20620130;19565;C;G;0.05;5.48415886201278;exon,nonsynonymous(JreChr05G10768:JreChr05G10768.mrna1:exon1:c.C100G:p.P34A,)
22	chr5	20520130	20720130	200001	1	20620130	C	G	0.05	5.48416	exon,nonsynonymous(JreChr05G10768:JreChr05G10768.mrna1:exon1:c.C100G:p.P34A,)	JreChr05G10767.mrna1	20603619	20606397	2779	13733	1	20620130;13733;C;G;0.05;5.48415886201278;exon,nonsynonymous(JreChr05G10768:JreChr05G10768.mrna1:exon1:c.C100G:p.P34A,)
22	chr5	20520130	20720130	200001	1	20620130	C	G	0.05	5.48416	exon,nonsynonymous(JreChr05G10768:JreChr05G10768.mrna1:exon1:c.C100G:p.P34A,)	JreChr05G10768.mrna1	20620031	20625410	5380	0	1	20620130;0;C;G;0.05;5.48415886201278;exon,nonsynonymous(JreChr05G10768:JreChr05G10768.mrna1:exon1:c.C100G:p.P34A,)
22	chr5	20520130	20720130	200001	1	20620130	C	G	0.05	5.48416	exon,nonsynonymous(JreChr05G10768:JreChr05G10768.mrna1:exon1:c.C100G:p.P34A,)	JreChr05G10770.mrna1	20647477	20655797	8321	-27347	1	20620130;-27347;C;G;0.05;5.48415886201278;exon,nonsynonymous(JreChr05G10768:JreChr05G10768.mrna1:exon1:c.C100G:p.P34A,)
22	chr5	20520130	20720130	200001	1	20620130	C	G	0.05	5.48416	exon,nonsynonymous(JreChr05G10768:JreChr05G10768.mrna1:exon1:c.C100G:p.P34A,)	JreChr05G10771.mrna1	20660438	20660725	288	-40308	1	20620130;-40308;C;G;0.05;5.48415886201278;exon,nonsynonymous(JreChr05G10768:JreChr05G10768.mrna1:exon1:c.C100G:p.P34A,)
22	chr5	20520130	20720130	200001	1	20620130	C	G	0.05	5.48416	exon,nonsynonymous(JreChr05G10768:JreChr05G10768.mrna1:exon1:c.C100G:p.P34A,)	JreChr05G10772.mrna1	20685289	20687771	2483	-65159	1	20620130;-65159;C;G;0.05;5.48415886201278;exon,nonsynonymous(JreChr05G10768:JreChr05G10768.mrna1:exon1:c.C100G:p.P34A,)
22	chr5	20520130	20720130	200001	1	20620130	C	G	0.05	5.48416	exon,nonsynonymous(JreChr05G10768:JreChr05G10768.mrna1:exon1:c.C100G:p.P34A,)	JreChr05G10773.mrna1	20691465	20697284	5820	-71335	1	20620130;-71335;C;G;0.05;5.48415886201278;exon,nonsynonymous(JreChr05G10768:JreChr05G10768.mrna1:exon1:c.C100G:p.P34A,)
23	chr5	26629080	26829094	200015	2	26729080	T	C	0.112903	5.65747	upstream(JreChr05G11238)	JreChr05G11230.mrna1	26626117	26633584	7468	95496	2	26729080;95496;T;C;0.112903225806452;5.65746619349017;upstream,JreChr05G11238	26729094;95510;G;A;0.0989583333333333;5.30150841730803;upstream,JreChr05G11238
23	chr5	26629080	26829094	200015	2	26729080	T	C	0.112903	5.65747	upstream(JreChr05G11238)	JreChr05G11232.mrna1	26646962	26648261	1300	80819	2	26729080;80819;T;C;0.112903225806452;5.65746619349017;upstream,JreChr05G11238	26729094;80833;G;A;0.0989583333333333;5.30150841730803;upstream,JreChr05G11238
23	chr5	26629080	26829094	200015	2	26729080	T	C	0.112903	5.65747	upstream(JreChr05G11238)	JreChr05G11234.mrna1	26672633	26673200	568	55880	2	26729080;55880;T;C;0.112903225806452;5.65746619349017;upstream,JreChr05G11238	26729094;55894;G;A;0.0989583333333333;5.30150841730803;upstream,JreChr05G11238
23	chr5	26629080	26829094	200015	2	26729080	T	C	0.112903	5.65747	upstream(JreChr05G11238)	JreChr05G11235.mrna1	26675442	26688306	12865	40774	2	26729080;40774;T;C;0.112903225806452;5.65746619349017;upstream,JreChr05G11238	26729094;40788;G;A;0.0989583333333333;5.30150841730803;upstream,JreChr05G11238
23	chr5	26629080	26829094	200015	2	26729080	T	C	0.112903	5.65747	upstream(JreChr05G11238)	JreChr05G11236.mrna1	26706416	26707741	1326	21339	2	26729080;21339;T;C;0.112903225806452;5.65746619349017;upstream,JreChr05G11238	26729094;21353;G;A;0.0989583333333333;5.30150841730803;upstream,JreChr05G11238
23	chr5	26629080	26829094	200015	2	26729080	T	C	0.112903	5.65747	upstream(JreChr05G11238)	JreChr05G11238.mrna1	26728698	26728868	171	212	2	26729080;212;T;C;0.112903225806452;5.65746619349017;upstream,JreChr05G11238	26729094;226;G;A;0.0989583333333333;5.30150841730803;upstream,JreChr05G11238
23	chr5	26629080	26829094	200015	2	26729080	T	C	0.112903	5.65747	upstream(JreChr05G11238)	JreChr05G11239.mrna1	26730472	26734683	4212	-1392	2	26729080;-1392;T;C;0.112903225806452;5.65746619349017;upstream,JreChr05G11238	26729094;-1378;G;A;0.0989583333333333;5.30150841730803;upstream,JreChr05G11238
23	chr5	26629080	26829094	200015	2	26729080	T	C	0.112903	5.65747	upstream(JreChr05G11238)	JreChr05G11240.mrna1	26755324	26773087	17764	-26244	2	26729080;-26244;T;C;0.112903225806452;5.65746619349017;upstream,JreChr05G11238	26729094;-26230;G;A;0.0989583333333333;5.30150841730803;upstream,JreChr05G11238
23	chr5	26629080	26829094	200015	2	26729080	T	C	0.112903	5.65747	upstream(JreChr05G11238)	JreChr05G11243.mrna1	26827491	26828228	738	-98411	2	26729080;-98411;T;C;0.112903225806452;5.65746619349017;upstream,JreChr05G11238	26729094;-98397;G;A;0.0989583333333333;5.30150841730803;upstream,JreChr05G11238
24	chr5	35279843	35479843	200001	1	35379843	A	G	0.367816	5.06355	intergenic(JreChr05G11909(dist=22237),JreChr05G11911(dist=68904))	JreChr05G11903.mrna1	35277864	35281514	3651	98329	1	35379843;98329;A;G;0.367816091954023;5.06355392024227;intergenic,JreChr05G11909(dist=22237),JreChr05G11911(dist=68904)
24	chr5	35279843	35479843	200001	1	35379843	A	G	0.367816	5.06355	intergenic(JreChr05G11909(dist=22237),JreChr05G11911(dist=68904))	JreChr05G11904.mrna1	35283202	35296895	13694	82948	1	35379843;82948;A;G;0.367816091954023;5.06355392024227;intergenic,JreChr05G11909(dist=22237),JreChr05G11911(dist=68904)
24	chr5	35279843	35479843	200001	1	35379843	A	G	0.367816	5.06355	intergenic(JreChr05G11909(dist=22237),JreChr05G11911(dist=68904))	JreChr05G11905.mrna1	35304794	35305176	383	74667	1	35379843;74667;A;G;0.367816091954023;5.06355392024227;intergenic,JreChr05G11909(dist=22237),JreChr05G11911(dist=68904)
24	chr5	35279843	35479843	200001	1	35379843	A	G	0.367816	5.06355	intergenic(JreChr05G11909(dist=22237),JreChr05G11911(dist=68904))	JreChr05G11906.mrna1	35312734	35318866	6133	60977	1	35379843;60977;A;G;0.367816091954023;5.06355392024227;intergenic,JreChr05G11909(dist=22237),JreChr05G11911(dist=68904)
24	chr5	35279843	35479843	200001	1	35379843	A	G	0.367816	5.06355	intergenic(JreChr05G11909(dist=22237),JreChr05G11911(dist=68904))	JreChr05G11907.mrna1	35330160	35330718	559	49125	1	35379843;49125;A;G;0.367816091954023;5.06355392024227;intergenic,JreChr05G11909(dist=22237),JreChr05G11911(dist=68904)
24	chr5	35279843	35479843	200001	1	35379843	A	G	0.367816	5.06355	intergenic(JreChr05G11909(dist=22237),JreChr05G11911(dist=68904))	JreChr05G11908.mrna1	35345845	35346408	564	33435	1	35379843;33435;A;G;0.367816091954023;5.06355392024227;intergenic,JreChr05G11909(dist=22237),JreChr05G11911(dist=68904)
24	chr5	35279843	35479843	200001	1	35379843	A	G	0.367816	5.06355	intergenic(JreChr05G11909(dist=22237),JreChr05G11911(dist=68904))	JreChr05G11909.mrna1	35357169	35357606	438	22237	1	35379843;22237;A;G;0.367816091954023;5.06355392024227;intergenic,JreChr05G11909(dist=22237),JreChr05G11911(dist=68904)
24	chr5	35279843	35479843	200001	1	35379843	A	G	0.367816	5.06355	intergenic(JreChr05G11909(dist=22237),JreChr05G11911(dist=68904))	JreChr05G11911.mrna1	35448747	35449394	648	-68904	1	35379843;-68904;A;G;0.367816091954023;5.06355392024227;intergenic,JreChr05G11909(dist=22237),JreChr05G11911(dist=68904)
24	chr5	35279843	35479843	200001	1	35379843	A	G	0.367816	5.06355	intergenic(JreChr05G11909(dist=22237),JreChr05G11911(dist=68904))	JreChr05G11912.mrna1	35449496	35453345	3850	-69653	1	35379843;-69653;A;G;0.367816091954023;5.06355392024227;intergenic,JreChr05G11909(dist=22237),JreChr05G11911(dist=68904)
24	chr5	35279843	35479843	200001	1	35379843	A	G	0.367816	5.06355	intergenic(JreChr05G11909(dist=22237),JreChr05G11911(dist=68904))	JreChr05G11913.mrna1	35461309	35465462	4154	-81466	1	35379843;-81466;A;G;0.367816091954023;5.06355392024227;intergenic,JreChr05G11909(dist=22237),JreChr05G11911(dist=68904)
25	chr6	4140820	4416039	275220	3	4279639	C	T	0.0990099	7.09336	intergenic(JreChr06G11845(dist=27403),JreChr06G11846(dist=4251))	JreChr06G11833.mrna1	4148423	4151006	2584	128633	1	4240820;89814;C;T;0.127551020408163;5.21596779432273;intergenic,JreChr06G11844(dist=3225),JreChr06G11845(dist=10394)
25	chr6	4140820	4416039	275220	3	4279639	C	T	0.0990099	7.09336	intergenic(JreChr06G11845(dist=27403),JreChr06G11846(dist=4251))	JreChr06G11834.mrna1	4157309	4159853	2545	119786	1	4240820;80967;C;T;0.127551020408163;5.21596779432273;intergenic,JreChr06G11844(dist=3225),JreChr06G11845(dist=10394)
25	chr6	4140820	4416039	275220	3	4279639	C	T	0.0990099	7.09336	intergenic(JreChr06G11845(dist=27403),JreChr06G11846(dist=4251))	JreChr06G11835.mrna1	4162718	4165816	3099	113823	1	4240820;75004;C;T;0.127551020408163;5.21596779432273;intergenic,JreChr06G11844(dist=3225),JreChr06G11845(dist=10394)
25	chr6	4140820	4416039	275220	3	4279639	C	T	0.0990099	7.09336	intergenic(JreChr06G11845(dist=27403),JreChr06G11846(dist=4251))	JreChr06G11836.mrna1	4175576	4177081	1506	102558	1	4240820;63739;C;T;0.127551020408163;5.21596779432273;intergenic,JreChr06G11844(dist=3225),JreChr06G11845(dist=10394)
25	chr6	4140820	4416039	275220	3	4279639	C	T	0.0990099	7.09336	intergenic(JreChr06G11845(dist=27403),JreChr06G11846(dist=4251))	JreChr06G11838.mrna1	4196692	4199299	2608	80340	2	4240820;41521;C;T;0.127551020408163;5.21596779432273;intergenic,JreChr06G11844(dist=3225),JreChr06G11845(dist=10394)	4279639;80340;C;T;0.099009900990099;7.0933614891703;intergenic,JreChr06G11845(dist=27403),JreChr06G11846(dist=4251)
25	chr6	4140820	4416039	275220	3	4279639	C	T	0.0990099	7.09336	intergenic(JreChr06G11845(dist=27403),JreChr06G11846(dist=4251))	JreChr06G11839.mrna1	4214327	4216578	2252	63061	3	4240820;24242;C;T;0.127551020408163;5.21596779432273;intergenic,JreChr06G11844(dist=3225),JreChr06G11845(dist=10394)	4279639;63061;C;T;0.099009900990099;7.0933614891703;intergenic,JreChr06G11845(dist=27403),JreChr06G11846(dist=4251)	4316039;99461;C;T;0.0940594059405941;6.59170999191823;exon,nonsynonymous(JreChr06G11849:JreChr06G11849.mrna1:exon1:c.G199A:p.A67T,)
25	chr6	4140820	4416039	275220	3	4279639	C	T	0.0990099	7.09336	intergenic(JreChr06G11845(dist=27403),JreChr06G11846(dist=4251))	JreChr06G11840.mrna1	4218091	4219315	1225	60324	3	4240820;21505;C;T;0.127551020408163;5.21596779432273;intergenic,JreChr06G11844(dist=3225),JreChr06G11845(dist=10394)	4279639;60324;C;T;0.099009900990099;7.0933614891703;intergenic,JreChr06G11845(dist=27403),JreChr06G11846(dist=4251)	4316039;96724;C;T;0.0940594059405941;6.59170999191823;exon,nonsynonymous(JreChr06G11849:JreChr06G11849.mrna1:exon1:c.G199A:p.A67T,)
25	chr6	4140820	4416039	275220	3	4279639	C	T	0.0990099	7.09336	intergenic(JreChr06G11845(dist=27403),JreChr06G11846(dist=4251))	JreChr06G11841.mrna1	4219342	4219776	435	59863	3	4240820;21044;C;T;0.127551020408163;5.21596779432273;intergenic,JreChr06G11844(dist=3225),JreChr06G11845(dist=10394)	4279639;59863;C;T;0.099009900990099;7.0933614891703;intergenic,JreChr06G11845(dist=27403),JreChr06G11846(dist=4251)	4316039;96263;C;T;0.0940594059405941;6.59170999191823;exon,nonsynonymous(JreChr06G11849:JreChr06G11849.mrna1:exon1:c.G199A:p.A67T,)
25	chr6	4140820	4416039	275220	3	4279639	C	T	0.0990099	7.09336	intergenic(JreChr06G11845(dist=27403),JreChr06G11846(dist=4251))	JreChr06G11842.mrna1	4225931	4228112	2182	51527	3	4240820;12708;C;T;0.127551020408163;5.21596779432273;intergenic,JreChr06G11844(dist=3225),JreChr06G11845(dist=10394)	4279639;51527;C;T;0.099009900990099;7.0933614891703;intergenic,JreChr06G11845(dist=27403),JreChr06G11846(dist=4251)	4316039;87927;C;T;0.0940594059405941;6.59170999191823;exon,nonsynonymous(JreChr06G11849:JreChr06G11849.mrna1:exon1:c.G199A:p.A67T,)
25	chr6	4140820	4416039	275220	3	4279639	C	T	0.0990099	7.09336	intergenic(JreChr06G11845(dist=27403),JreChr06G11846(dist=4251))	JreChr06G11843.mrna1	4236393	4237037	645	42602	3	4240820;3783;C;T;0.127551020408163;5.21596779432273;intergenic,JreChr06G11844(dist=3225),JreChr06G11845(dist=10394)	4279639;42602;C;T;0.099009900990099;7.0933614891703;intergenic,JreChr06G11845(dist=27403),JreChr06G11846(dist=4251)	4316039;79002;C;T;0.0940594059405941;6.59170999191823;exon,nonsynonymous(JreChr06G11849:JreChr06G11849.mrna1:exon1:c.G199A:p.A67T,)
25	chr6	4140820	4416039	275220	3	4279639	C	T	0.0990099	7.09336	intergenic(JreChr06G11845(dist=27403),JreChr06G11846(dist=4251))	JreChr06G11844.mrna1	4237071	4237595	525	42044	3	4240820;3225;C;T;0.127551020408163;5.21596779432273;intergenic,JreChr06G11844(dist=3225),JreChr06G11845(dist=10394)	4279639;42044;C;T;0.099009900990099;7.0933614891703;intergenic,JreChr06G11845(dist=27403),JreChr06G11846(dist=4251)	4316039;78444;C;T;0.0940594059405941;6.59170999191823;exon,nonsynonymous(JreChr06G11849:JreChr06G11849.mrna1:exon1:c.G199A:p.A67T,)
25	chr6	4140820	4416039	275220	3	4279639	C	T	0.0990099	7.09336	intergenic(JreChr06G11845(dist=27403),JreChr06G11846(dist=4251))	JreChr06G11845.mrna1	4251214	4252236	1023	27403	3	4240820;-10394;C;T;0.127551020408163;5.21596779432273;intergenic,JreChr06G11844(dist=3225),JreChr06G11845(dist=10394)	4279639;27403;C;T;0.099009900990099;7.0933614891703;intergenic,JreChr06G11845(dist=27403),JreChr06G11846(dist=4251)	4316039;63803;C;T;0.0940594059405941;6.59170999191823;exon,nonsynonymous(JreChr06G11849:JreChr06G11849.mrna1:exon1:c.G199A:p.A67T,)
25	chr6	4140820	4416039	275220	3	4279639	C	T	0.0990099	7.09336	intergenic(JreChr06G11845(dist=27403),JreChr06G11846(dist=4251))	JreChr06G11846.mrna1	4283890	4284183	294	-4251	3	4240820;-43070;C;T;0.127551020408163;5.21596779432273;intergenic,JreChr06G11844(dist=3225),JreChr06G11845(dist=10394)	4279639;-4251;C;T;0.099009900990099;7.0933614891703;intergenic,JreChr06G11845(dist=27403),JreChr06G11846(dist=4251)	4316039;31856;C;T;0.0940594059405941;6.59170999191823;exon,nonsynonymous(JreChr06G11849:JreChr06G11849.mrna1:exon1:c.G199A:p.A67T,)
25	chr6	4140820	4416039	275220	3	4279639	C	T	0.0990099	7.09336	intergenic(JreChr06G11845(dist=27403),JreChr06G11846(dist=4251))	JreChr06G11847.mrna1	4310387	4310599	213	-30748	3	4240820;-69567;C;T;0.127551020408163;5.21596779432273;intergenic,JreChr06G11844(dist=3225),JreChr06G11845(dist=10394)	4279639;-30748;C;T;0.099009900990099;7.0933614891703;intergenic,JreChr06G11845(dist=27403),JreChr06G11846(dist=4251)	4316039;5440;C;T;0.0940594059405941;6.59170999191823;exon,nonsynonymous(JreChr06G11849:JreChr06G11849.mrna1:exon1:c.G199A:p.A67T,)
25	chr6	4140820	4416039	275220	3	4279639	C	T	0.0990099	7.09336	intergenic(JreChr06G11845(dist=27403),JreChr06G11846(dist=4251))	JreChr06G11848.mrna1	4311213	4312492	1280	-31574	3	4240820;-70393;C;T;0.127551020408163;5.21596779432273;intergenic,JreChr06G11844(dist=3225),JreChr06G11845(dist=10394)	4279639;-31574;C;T;0.099009900990099;7.0933614891703;intergenic,JreChr06G11845(dist=27403),JreChr06G11846(dist=4251)	4316039;3547;C;T;0.0940594059405941;6.59170999191823;exon,nonsynonymous(JreChr06G11849:JreChr06G11849.mrna1:exon1:c.G199A:p.A67T,)
25	chr6	4140820	4416039	275220	3	4279639	C	T	0.0990099	7.09336	intergenic(JreChr06G11845(dist=27403),JreChr06G11846(dist=4251))	JreChr06G11849.mrna1	4315910	4316237	328	-36271	3	4240820;-75090;C;T;0.127551020408163;5.21596779432273;intergenic,JreChr06G11844(dist=3225),JreChr06G11845(dist=10394)	4279639;-36271;C;T;0.099009900990099;7.0933614891703;intergenic,JreChr06G11845(dist=27403),JreChr06G11846(dist=4251)	4316039;0;C;T;0.0940594059405941;6.59170999191823;exon,nonsynonymous(JreChr06G11849:JreChr06G11849.mrna1:exon1:c.G199A:p.A67T,)
25	chr6	4140820	4416039	275220	3	4279639	C	T	0.0990099	7.09336	intergenic(JreChr06G11845(dist=27403),JreChr06G11846(dist=4251))	JreChr06G11850.mrna1	4322177	4323631	1455	-42538	3	4240820;-81357;C;T;0.127551020408163;5.21596779432273;intergenic,JreChr06G11844(dist=3225),JreChr06G11845(dist=10394)	4279639;-42538;C;T;0.099009900990099;7.0933614891703;intergenic,JreChr06G11845(dist=27403),JreChr06G11846(dist=4251)	4316039;-6138;C;T;0.0940594059405941;6.59170999191823;exon,nonsynonymous(JreChr06G11849:JreChr06G11849.mrna1:exon1:c.G199A:p.A67T,)
25	chr6	4140820	4416039	275220	3	4279639	C	T	0.0990099	7.09336	intergenic(JreChr06G11845(dist=27403),JreChr06G11846(dist=4251))	JreChr06G11851.mrna1	4354663	4354884	222	-75024	2	4279639;-75024;C;T;0.099009900990099;7.0933614891703;intergenic,JreChr06G11845(dist=27403),JreChr06G11846(dist=4251)	4316039;-38624;C;T;0.0940594059405941;6.59170999191823;exon,nonsynonymous(JreChr06G11849:JreChr06G11849.mrna1:exon1:c.G199A:p.A67T,)
25	chr6	4140820	4416039	275220	3	4279639	C	T	0.0990099	7.09336	intergenic(JreChr06G11845(dist=27403),JreChr06G11846(dist=4251))	JreChr06G11853.mrna1	4374692	4375069	378	-95053	2	4279639;-95053;C;T;0.099009900990099;7.0933614891703;intergenic,JreChr06G11845(dist=27403),JreChr06G11846(dist=4251)	4316039;-58653;C;T;0.0940594059405941;6.59170999191823;exon,nonsynonymous(JreChr06G11849:JreChr06G11849.mrna1:exon1:c.G199A:p.A67T,)
25	chr6	4140820	4416039	275220	3	4279639	C	T	0.0990099	7.09336	intergenic(JreChr06G11845(dist=27403),JreChr06G11846(dist=4251))	JreChr06G11854.mrna1	4376338	4377887	1550	-96699	2	4279639;-96699;C;T;0.099009900990099;7.0933614891703;intergenic,JreChr06G11845(dist=27403),JreChr06G11846(dist=4251)	4316039;-60299;C;T;0.0940594059405941;6.59170999191823;exon,nonsynonymous(JreChr06G11849:JreChr06G11849.mrna1:exon1:c.G199A:p.A67T,)
25	chr6	4140820	4416039	275220	3	4279639	C	T	0.0990099	7.09336	intergenic(JreChr06G11845(dist=27403),JreChr06G11846(dist=4251))	JreChr06G11855.mrna1	4395878	4396145	268	-116239	1	4316039;-79839;C;T;0.0940594059405941;6.59170999191823;exon,nonsynonymous(JreChr06G11849:JreChr06G11849.mrna1:exon1:c.G199A:p.A67T,)
25	chr6	4140820	4416039	275220	3	4279639	C	T	0.0990099	7.09336	intergenic(JreChr06G11845(dist=27403),JreChr06G11846(dist=4251))	JreChr06G11856.mrna1	4404219	4404893	675	-124580	1	4316039;-88180;C;T;0.0940594059405941;6.59170999191823;exon,nonsynonymous(JreChr06G11849:JreChr06G11849.mrna1:exon1:c.G199A:p.A67T,)
26	chr6	5346022	5548825	202804	5	5446338	T	C	0.480198	5.96924	upstream(JreChr06G11941)	JreChr06G11929.mrna1	5347991	5352520	4530	93818	5	5446022;93502;G;A;0.494897959183673;5.435265542711;upstream,JreChr06G11941	5446338;93818;T;C;0.48019801980198;5.96923638606841;upstream,JreChr06G11941	5446877;94357;C;T;0.495;5.48148290162827;intergenic,JreChr06G11941(dist=1522),JreChr06G11942(dist=2914)	5447922;95402;C;T;0.485;5.77849343548778;intergenic,JreChr06G11941(dist=2567),JreChr06G11942(dist=1869)	5448825;96305;C;A;0.485148514851485;5.578300670428;downstream,JreChr06G11942
26	chr6	5346022	5548825	202804	5	5446338	T	C	0.480198	5.96924	upstream(JreChr06G11941)	JreChr06G11931.mrna1	5365398	5365832	435	80506	5	5446022;80190;G;A;0.494897959183673;5.435265542711;upstream,JreChr06G11941	5446338;80506;T;C;0.48019801980198;5.96923638606841;upstream,JreChr06G11941	5446877;81045;C;T;0.495;5.48148290162827;intergenic,JreChr06G11941(dist=1522),JreChr06G11942(dist=2914)	5447922;82090;C;T;0.485;5.77849343548778;intergenic,JreChr06G11941(dist=2567),JreChr06G11942(dist=1869)	5448825;82993;C;A;0.485148514851485;5.578300670428;downstream,JreChr06G11942
26	chr6	5346022	5548825	202804	5	5446338	T	C	0.480198	5.96924	upstream(JreChr06G11941)	JreChr06G11933.mrna1	5382865	5383635	771	62703	5	5446022;62387;G;A;0.494897959183673;5.435265542711;upstream,JreChr06G11941	5446338;62703;T;C;0.48019801980198;5.96923638606841;upstream,JreChr06G11941	5446877;63242;C;T;0.495;5.48148290162827;intergenic,JreChr06G11941(dist=1522),JreChr06G11942(dist=2914)	5447922;64287;C;T;0.485;5.77849343548778;intergenic,JreChr06G11941(dist=2567),JreChr06G11942(dist=1869)	5448825;65190;C;A;0.485148514851485;5.578300670428;downstream,JreChr06G11942
26	chr6	5346022	5548825	202804	5	5446338	T	C	0.480198	5.96924	upstream(JreChr06G11941)	JreChr06G11934.mrna1	5389447	5391030	1584	55308	5	5446022;54992;G;A;0.494897959183673;5.435265542711;upstream,JreChr06G11941	5446338;55308;T;C;0.48019801980198;5.96923638606841;upstream,JreChr06G11941	5446877;55847;C;T;0.495;5.48148290162827;intergenic,JreChr06G11941(dist=1522),JreChr06G11942(dist=2914)	5447922;56892;C;T;0.485;5.77849343548778;intergenic,JreChr06G11941(dist=2567),JreChr06G11942(dist=1869)	5448825;57795;C;A;0.485148514851485;5.578300670428;downstream,JreChr06G11942
26	chr6	5346022	5548825	202804	5	5446338	T	C	0.480198	5.96924	upstream(JreChr06G11941)	JreChr06G11935.mrna1	5393232	5395356	2125	50982	5	5446022;50666;G;A;0.494897959183673;5.435265542711;upstream,JreChr06G11941	5446338;50982;T;C;0.48019801980198;5.96923638606841;upstream,JreChr06G11941	5446877;51521;C;T;0.495;5.48148290162827;intergenic,JreChr06G11941(dist=1522),JreChr06G11942(dist=2914)	5447922;52566;C;T;0.485;5.77849343548778;intergenic,JreChr06G11941(dist=2567),JreChr06G11942(dist=1869)	5448825;53469;C;A;0.485148514851485;5.578300670428;downstream,JreChr06G11942
26	chr6	5346022	5548825	202804	5	5446338	T	C	0.480198	5.96924	upstream(JreChr06G11941)	JreChr06G11936.mrna1	5399844	5400068	225	46270	5	5446022;45954;G;A;0.494897959183673;5.435265542711;upstream,JreChr06G11941	5446338;46270;T;C;0.48019801980198;5.96923638606841;upstream,JreChr06G11941	5446877;46809;C;T;0.495;5.48148290162827;intergenic,JreChr06G11941(dist=1522),JreChr06G11942(dist=2914)	5447922;47854;C;T;0.485;5.77849343548778;intergenic,JreChr06G11941(dist=2567),JreChr06G11942(dist=1869)	5448825;48757;C;A;0.485148514851485;5.578300670428;downstream,JreChr06G11942
26	chr6	5346022	5548825	202804	5	5446338	T	C	0.480198	5.96924	upstream(JreChr06G11941)	JreChr06G11937.mrna1	5400858	5401061	204	45277	5	5446022;44961;G;A;0.494897959183673;5.435265542711;upstream,JreChr06G11941	5446338;45277;T;C;0.48019801980198;5.96923638606841;upstream,JreChr06G11941	5446877;45816;C;T;0.495;5.48148290162827;intergenic,JreChr06G11941(dist=1522),JreChr06G11942(dist=2914)	5447922;46861;C;T;0.485;5.77849343548778;intergenic,JreChr06G11941(dist=2567),JreChr06G11942(dist=1869)	5448825;47764;C;A;0.485148514851485;5.578300670428;downstream,JreChr06G11942
26	chr6	5346022	5548825	202804	5	5446338	T	C	0.480198	5.96924	upstream(JreChr06G11941)	JreChr06G11938.mrna1	5405503	5412750	7248	33588	5	5446022;33272;G;A;0.494897959183673;5.435265542711;upstream,JreChr06G11941	5446338;33588;T;C;0.48019801980198;5.96923638606841;upstream,JreChr06G11941	5446877;34127;C;T;0.495;5.48148290162827;intergenic,JreChr06G11941(dist=1522),JreChr06G11942(dist=2914)	5447922;35172;C;T;0.485;5.77849343548778;intergenic,JreChr06G11941(dist=2567),JreChr06G11942(dist=1869)	5448825;36075;C;A;0.485148514851485;5.578300670428;downstream,JreChr06G11942
26	chr6	5346022	5548825	202804	5	5446338	T	C	0.480198	5.96924	upstream(JreChr06G11941)	JreChr06G11939.mrna1	5415069	5415609	541	30729	5	5446022;30413;G;A;0.494897959183673;5.435265542711;upstream,JreChr06G11941	5446338;30729;T;C;0.48019801980198;5.96923638606841;upstream,JreChr06G11941	5446877;31268;C;T;0.495;5.48148290162827;intergenic,JreChr06G11941(dist=1522),JreChr06G11942(dist=2914)	5447922;32313;C;T;0.485;5.77849343548778;intergenic,JreChr06G11941(dist=2567),JreChr06G11942(dist=1869)	5448825;33216;C;A;0.485148514851485;5.578300670428;downstream,JreChr06G11942
26	chr6	5346022	5548825	202804	5	5446338	T	C	0.480198	5.96924	upstream(JreChr06G11941)	JreChr06G11940.mrna1	5420833	5422407	1575	23931	5	5446022;23615;G;A;0.494897959183673;5.435265542711;upstream,JreChr06G11941	5446338;23931;T;C;0.48019801980198;5.96923638606841;upstream,JreChr06G11941	5446877;24470;C;T;0.495;5.48148290162827;intergenic,JreChr06G11941(dist=1522),JreChr06G11942(dist=2914)	5447922;25515;C;T;0.485;5.77849343548778;intergenic,JreChr06G11941(dist=2567),JreChr06G11942(dist=1869)	5448825;26418;C;A;0.485148514851485;5.578300670428;downstream,JreChr06G11942
26	chr6	5346022	5548825	202804	5	5446338	T	C	0.480198	5.96924	upstream(JreChr06G11941)	JreChr06G11941.mrna1	5443757	5445355	1599	983	5	5446022;667;G;A;0.494897959183673;5.435265542711;upstream,JreChr06G11941	5446338;983;T;C;0.48019801980198;5.96923638606841;upstream,JreChr06G11941	5446877;1522;C;T;0.495;5.48148290162827;intergenic,JreChr06G11941(dist=1522),JreChr06G11942(dist=2914)	5447922;2567;C;T;0.485;5.77849343548778;intergenic,JreChr06G11941(dist=2567),JreChr06G11942(dist=1869)	5448825;3470;C;A;0.485148514851485;5.578300670428;downstream,JreChr06G11942
26	chr6	5346022	5548825	202804	5	5446338	T	C	0.480198	5.96924	upstream(JreChr06G11941)	JreChr06G11942.mrna1	5449791	5452895	3105	-3453	5	5446022;-3769;G;A;0.494897959183673;5.435265542711;upstream,JreChr06G11941	5446338;-3453;T;C;0.48019801980198;5.96923638606841;upstream,JreChr06G11941	5446877;-2914;C;T;0.495;5.48148290162827;intergenic,JreChr06G11941(dist=1522),JreChr06G11942(dist=2914)	5447922;-1869;C;T;0.485;5.77849343548778;intergenic,JreChr06G11941(dist=2567),JreChr06G11942(dist=1869)	5448825;-966;C;A;0.485148514851485;5.578300670428;downstream,JreChr06G11942
26	chr6	5346022	5548825	202804	5	5446338	T	C	0.480198	5.96924	upstream(JreChr06G11941)	JreChr06G11943.mrna1	5454360	5462773	8414	-8022	5	5446022;-8338;G;A;0.494897959183673;5.435265542711;upstream,JreChr06G11941	5446338;-8022;T;C;0.48019801980198;5.96923638606841;upstream,JreChr06G11941	5446877;-7483;C;T;0.495;5.48148290162827;intergenic,JreChr06G11941(dist=1522),JreChr06G11942(dist=2914)	5447922;-6438;C;T;0.485;5.77849343548778;intergenic,JreChr06G11941(dist=2567),JreChr06G11942(dist=1869)	5448825;-5535;C;A;0.485148514851485;5.578300670428;downstream,JreChr06G11942
26	chr6	5346022	5548825	202804	5	5446338	T	C	0.480198	5.96924	upstream(JreChr06G11941)	JreChr06G11944.mrna1	5465286	5470630	5345	-18948	5	5446022;-19264;G;A;0.494897959183673;5.435265542711;upstream,JreChr06G11941	5446338;-18948;T;C;0.48019801980198;5.96923638606841;upstream,JreChr06G11941	5446877;-18409;C;T;0.495;5.48148290162827;intergenic,JreChr06G11941(dist=1522),JreChr06G11942(dist=2914)	5447922;-17364;C;T;0.485;5.77849343548778;intergenic,JreChr06G11941(dist=2567),JreChr06G11942(dist=1869)	5448825;-16461;C;A;0.485148514851485;5.578300670428;downstream,JreChr06G11942
26	chr6	5346022	5548825	202804	5	5446338	T	C	0.480198	5.96924	upstream(JreChr06G11941)	JreChr06G11946.mrna1	5479173	5479376	204	-32835	5	5446022;-33151;G;A;0.494897959183673;5.435265542711;upstream,JreChr06G11941	5446338;-32835;T;C;0.48019801980198;5.96923638606841;upstream,JreChr06G11941	5446877;-32296;C;T;0.495;5.48148290162827;intergenic,JreChr06G11941(dist=1522),JreChr06G11942(dist=2914)	5447922;-31251;C;T;0.485;5.77849343548778;intergenic,JreChr06G11941(dist=2567),JreChr06G11942(dist=1869)	5448825;-30348;C;A;0.485148514851485;5.578300670428;downstream,JreChr06G11942
26	chr6	5346022	5548825	202804	5	5446338	T	C	0.480198	5.96924	upstream(JreChr06G11941)	JreChr06G11947.mrna1	5482058	5483853	1796	-35720	5	5446022;-36036;G;A;0.494897959183673;5.435265542711;upstream,JreChr06G11941	5446338;-35720;T;C;0.48019801980198;5.96923638606841;upstream,JreChr06G11941	5446877;-35181;C;T;0.495;5.48148290162827;intergenic,JreChr06G11941(dist=1522),JreChr06G11942(dist=2914)	5447922;-34136;C;T;0.485;5.77849343548778;intergenic,JreChr06G11941(dist=2567),JreChr06G11942(dist=1869)	5448825;-33233;C;A;0.485148514851485;5.578300670428;downstream,JreChr06G11942
26	chr6	5346022	5548825	202804	5	5446338	T	C	0.480198	5.96924	upstream(JreChr06G11941)	JreChr06G11948.mrna1	5509804	5510774	971	-63466	5	5446022;-63782;G;A;0.494897959183673;5.435265542711;upstream,JreChr06G11941	5446338;-63466;T;C;0.48019801980198;5.96923638606841;upstream,JreChr06G11941	5446877;-62927;C;T;0.495;5.48148290162827;intergenic,JreChr06G11941(dist=1522),JreChr06G11942(dist=2914)	5447922;-61882;C;T;0.485;5.77849343548778;intergenic,JreChr06G11941(dist=2567),JreChr06G11942(dist=1869)	5448825;-60979;C;A;0.485148514851485;5.578300670428;downstream,JreChr06G11942
27	chr6	10268058	10486411	218354	5	10379074	A	C	0.11	6.27575	intergenic(JreChr06G10019(dist=14230),JreChr06G10020(dist=16401))	JreChr06G10017.mrna1	10266881	10268209	1329	110865	1	10368058;99849;C;T;0.113861386138614;5.78249473639845;intergenic,JreChr06G10019(dist=3214),JreChr06G10020(dist=27417)
27	chr6	10268058	10486411	218354	5	10379074	A	C	0.11	6.27575	intergenic(JreChr06G10019(dist=14230),JreChr06G10020(dist=16401))	JreChr06G10018.mrna1	10336555	10336989	435	42085	5	10368058;31069;C;T;0.113861386138614;5.78249473639845;intergenic,JreChr06G10019(dist=3214),JreChr06G10020(dist=27417)	10375076;38087;G;T;0.115;6.19085909325117;intergenic,JreChr06G10019(dist=10232),JreChr06G10020(dist=20399)	10375637;38648;C;T;0.106060606060606;6.11400950908095;intergenic,JreChr06G10019(dist=10793),JreChr06G10020(dist=19838)	10379074;42085;A;C;0.11;6.27574551788051;intergenic,JreChr06G10019(dist=14230),JreChr06G10020(dist=16401)	10386411;49422;G;T;0.115;6.27574551788051;intergenic,JreChr06G10019(dist=21567),JreChr06G10020(dist=9064)
27	chr6	10268058	10486411	218354	5	10379074	A	C	0.11	6.27575	intergenic(JreChr06G10019(dist=14230),JreChr06G10020(dist=16401))	JreChr06G10019.mrna1	10361437	10364844	3408	14230	5	10368058;3214;C;T;0.113861386138614;5.78249473639845;intergenic,JreChr06G10019(dist=3214),JreChr06G10020(dist=27417)	10375076;10232;G;T;0.115;6.19085909325117;intergenic,JreChr06G10019(dist=10232),JreChr06G10020(dist=20399)	10375637;10793;C;T;0.106060606060606;6.11400950908095;intergenic,JreChr06G10019(dist=10793),JreChr06G10020(dist=19838)	10379074;14230;A;C;0.11;6.27574551788051;intergenic,JreChr06G10019(dist=14230),JreChr06G10020(dist=16401)	10386411;21567;G;T;0.115;6.27574551788051;intergenic,JreChr06G10019(dist=21567),JreChr06G10020(dist=9064)
27	chr6	10268058	10486411	218354	5	10379074	A	C	0.11	6.27575	intergenic(JreChr06G10019(dist=14230),JreChr06G10020(dist=16401))	JreChr06G10020.mrna1	10395475	10395663	189	-16401	5	10368058;-27417;C;T;0.113861386138614;5.78249473639845;intergenic,JreChr06G10019(dist=3214),JreChr06G10020(dist=27417)	10375076;-20399;G;T;0.115;6.19085909325117;intergenic,JreChr06G10019(dist=10232),JreChr06G10020(dist=20399)	10375637;-19838;C;T;0.106060606060606;6.11400950908095;intergenic,JreChr06G10019(dist=10793),JreChr06G10020(dist=19838)	10379074;-16401;A;C;0.11;6.27574551788051;intergenic,JreChr06G10019(dist=14230),JreChr06G10020(dist=16401)	10386411;-9064;G;T;0.115;6.27574551788051;intergenic,JreChr06G10019(dist=21567),JreChr06G10020(dist=9064)
27	chr6	10268058	10486411	218354	5	10379074	A	C	0.11	6.27575	intergenic(JreChr06G10019(dist=14230),JreChr06G10020(dist=16401))	JreChr06G10021.mrna1	10414019	10417913	3895	-34945	5	10368058;-45961;C;T;0.113861386138614;5.78249473639845;intergenic,JreChr06G10019(dist=3214),JreChr06G10020(dist=27417)	10375076;-38943;G;T;0.115;6.19085909325117;intergenic,JreChr06G10019(dist=10232),JreChr06G10020(dist=20399)	10375637;-38382;C;T;0.106060606060606;6.11400950908095;intergenic,JreChr06G10019(dist=10793),JreChr06G10020(dist=19838)	10379074;-34945;A;C;0.11;6.27574551788051;intergenic,JreChr06G10019(dist=14230),JreChr06G10020(dist=16401)	10386411;-27608;G;T;0.115;6.27574551788051;intergenic,JreChr06G10019(dist=21567),JreChr06G10020(dist=9064)
27	chr6	10268058	10486411	218354	5	10379074	A	C	0.11	6.27575	intergenic(JreChr06G10019(dist=14230),JreChr06G10020(dist=16401))	JreChr06G10022.mrna1	10427216	10456442	29227	-48142	5	10368058;-59158;C;T;0.113861386138614;5.78249473639845;intergenic,JreChr06G10019(dist=3214),JreChr06G10020(dist=27417)	10375076;-52140;G;T;0.115;6.19085909325117;intergenic,JreChr06G10019(dist=10232),JreChr06G10020(dist=20399)	10375637;-51579;C;T;0.106060606060606;6.11400950908095;intergenic,JreChr06G10019(dist=10793),JreChr06G10020(dist=19838)	10379074;-48142;A;C;0.11;6.27574551788051;intergenic,JreChr06G10019(dist=14230),JreChr06G10020(dist=16401)	10386411;-40805;G;T;0.115;6.27574551788051;intergenic,JreChr06G10019(dist=21567),JreChr06G10020(dist=9064)
28	chr6	15811055	16011284	200230	6	15911060	G	A	0.341837	6.61143	intergenic(JreChr06G10265(dist=10228),JreChr06G10266(dist=1778))	JreChr06G10260.mrna1	15844629	15844811	183	66249	6	15911055;66244;G;A;0.346938775510204;5.89430523672653;intergenic,JreChr06G10265(dist=10223),JreChr06G10266(dist=1783)	15911060;66249;G;A;0.341836734693878;6.61143259088976;intergenic,JreChr06G10265(dist=10228),JreChr06G10266(dist=1778)	15911225;66414;A;G;0.21505376344086;5.01377272861608;intergenic,JreChr06G10265(dist=10393),JreChr06G10266(dist=1613)	15911230;66419;A;G;0.234042553191489;5.27021702392613;intergenic,JreChr06G10265(dist=10398),JreChr06G10266(dist=1608)	15911268;66457;G;T;0.258064516129032;5.63187626190942;intergenic,JreChr06G10265(dist=10436),JreChr06G10266(dist=1570)	15911284;66473;C;T;0.24468085106383;5.31855966615238;intergenic,JreChr06G10265(dist=10452),JreChr06G10266(dist=1554)
28	chr6	15811055	16011284	200230	6	15911060	G	A	0.341837	6.61143	intergenic(JreChr06G10265(dist=10228),JreChr06G10266(dist=1778))	JreChr06G10261.mrna1	15844865	15850071	5207	60989	6	15911055;60984;G;A;0.346938775510204;5.89430523672653;intergenic,JreChr06G10265(dist=10223),JreChr06G10266(dist=1783)	15911060;60989;G;A;0.341836734693878;6.61143259088976;intergenic,JreChr06G10265(dist=10228),JreChr06G10266(dist=1778)	15911225;61154;A;G;0.21505376344086;5.01377272861608;intergenic,JreChr06G10265(dist=10393),JreChr06G10266(dist=1613)	15911230;61159;A;G;0.234042553191489;5.27021702392613;intergenic,JreChr06G10265(dist=10398),JreChr06G10266(dist=1608)	15911268;61197;G;T;0.258064516129032;5.63187626190942;intergenic,JreChr06G10265(dist=10436),JreChr06G10266(dist=1570)	15911284;61213;C;T;0.24468085106383;5.31855966615238;intergenic,JreChr06G10265(dist=10452),JreChr06G10266(dist=1554)
28	chr6	15811055	16011284	200230	6	15911060	G	A	0.341837	6.61143	intergenic(JreChr06G10265(dist=10228),JreChr06G10266(dist=1778))	JreChr06G10262.mrna1	15854486	15855342	857	55718	6	15911055;55713;G;A;0.346938775510204;5.89430523672653;intergenic,JreChr06G10265(dist=10223),JreChr06G10266(dist=1783)	15911060;55718;G;A;0.341836734693878;6.61143259088976;intergenic,JreChr06G10265(dist=10228),JreChr06G10266(dist=1778)	15911225;55883;A;G;0.21505376344086;5.01377272861608;intergenic,JreChr06G10265(dist=10393),JreChr06G10266(dist=1613)	15911230;55888;A;G;0.234042553191489;5.27021702392613;intergenic,JreChr06G10265(dist=10398),JreChr06G10266(dist=1608)	15911268;55926;G;T;0.258064516129032;5.63187626190942;intergenic,JreChr06G10265(dist=10436),JreChr06G10266(dist=1570)	15911284;55942;C;T;0.24468085106383;5.31855966615238;intergenic,JreChr06G10265(dist=10452),JreChr06G10266(dist=1554)
28	chr6	15811055	16011284	200230	6	15911060	G	A	0.341837	6.61143	intergenic(JreChr06G10265(dist=10228),JreChr06G10266(dist=1778))	JreChr06G10263.mrna1	15864938	15865236	299	45824	6	15911055;45819;G;A;0.346938775510204;5.89430523672653;intergenic,JreChr06G10265(dist=10223),JreChr06G10266(dist=1783)	15911060;45824;G;A;0.341836734693878;6.61143259088976;intergenic,JreChr06G10265(dist=10228),JreChr06G10266(dist=1778)	15911225;45989;A;G;0.21505376344086;5.01377272861608;intergenic,JreChr06G10265(dist=10393),JreChr06G10266(dist=1613)	15911230;45994;A;G;0.234042553191489;5.27021702392613;intergenic,JreChr06G10265(dist=10398),JreChr06G10266(dist=1608)	15911268;46032;G;T;0.258064516129032;5.63187626190942;intergenic,JreChr06G10265(dist=10436),JreChr06G10266(dist=1570)	15911284;46048;C;T;0.24468085106383;5.31855966615238;intergenic,JreChr06G10265(dist=10452),JreChr06G10266(dist=1554)
28	chr6	15811055	16011284	200230	6	15911060	G	A	0.341837	6.61143	intergenic(JreChr06G10265(dist=10228),JreChr06G10266(dist=1778))	JreChr06G10264.mrna1	15867067	15867428	362	43632	6	15911055;43627;G;A;0.346938775510204;5.89430523672653;intergenic,JreChr06G10265(dist=10223),JreChr06G10266(dist=1783)	15911060;43632;G;A;0.341836734693878;6.61143259088976;intergenic,JreChr06G10265(dist=10228),JreChr06G10266(dist=1778)	15911225;43797;A;G;0.21505376344086;5.01377272861608;intergenic,JreChr06G10265(dist=10393),JreChr06G10266(dist=1613)	15911230;43802;A;G;0.234042553191489;5.27021702392613;intergenic,JreChr06G10265(dist=10398),JreChr06G10266(dist=1608)	15911268;43840;G;T;0.258064516129032;5.63187626190942;intergenic,JreChr06G10265(dist=10436),JreChr06G10266(dist=1570)	15911284;43856;C;T;0.24468085106383;5.31855966615238;intergenic,JreChr06G10265(dist=10452),JreChr06G10266(dist=1554)
28	chr6	15811055	16011284	200230	6	15911060	G	A	0.341837	6.61143	intergenic(JreChr06G10265(dist=10228),JreChr06G10266(dist=1778))	JreChr06G10265.mrna1	15895371	15900832	5462	10228	6	15911055;10223;G;A;0.346938775510204;5.89430523672653;intergenic,JreChr06G10265(dist=10223),JreChr06G10266(dist=1783)	15911060;10228;G;A;0.341836734693878;6.61143259088976;intergenic,JreChr06G10265(dist=10228),JreChr06G10266(dist=1778)	15911225;10393;A;G;0.21505376344086;5.01377272861608;intergenic,JreChr06G10265(dist=10393),JreChr06G10266(dist=1613)	15911230;10398;A;G;0.234042553191489;5.27021702392613;intergenic,JreChr06G10265(dist=10398),JreChr06G10266(dist=1608)	15911268;10436;G;T;0.258064516129032;5.63187626190942;intergenic,JreChr06G10265(dist=10436),JreChr06G10266(dist=1570)	15911284;10452;C;T;0.24468085106383;5.31855966615238;intergenic,JreChr06G10265(dist=10452),JreChr06G10266(dist=1554)
28	chr6	15811055	16011284	200230	6	15911060	G	A	0.341837	6.61143	intergenic(JreChr06G10265(dist=10228),JreChr06G10266(dist=1778))	JreChr06G10266.mrna1	15912838	15914427	1590	-1778	6	15911055;-1783;G;A;0.346938775510204;5.89430523672653;intergenic,JreChr06G10265(dist=10223),JreChr06G10266(dist=1783)	15911060;-1778;G;A;0.341836734693878;6.61143259088976;intergenic,JreChr06G10265(dist=10228),JreChr06G10266(dist=1778)	15911225;-1613;A;G;0.21505376344086;5.01377272861608;intergenic,JreChr06G10265(dist=10393),JreChr06G10266(dist=1613)	15911230;-1608;A;G;0.234042553191489;5.27021702392613;intergenic,JreChr06G10265(dist=10398),JreChr06G10266(dist=1608)	15911268;-1570;G;T;0.258064516129032;5.63187626190942;intergenic,JreChr06G10265(dist=10436),JreChr06G10266(dist=1570)	15911284;-1554;C;T;0.24468085106383;5.31855966615238;intergenic,JreChr06G10265(dist=10452),JreChr06G10266(dist=1554)
28	chr6	15811055	16011284	200230	6	15911060	G	A	0.341837	6.61143	intergenic(JreChr06G10265(dist=10228),JreChr06G10266(dist=1778))	JreChr06G10267.mrna1	15933060	15933889	830	-22000	6	15911055;-22005;G;A;0.346938775510204;5.89430523672653;intergenic,JreChr06G10265(dist=10223),JreChr06G10266(dist=1783)	15911060;-22000;G;A;0.341836734693878;6.61143259088976;intergenic,JreChr06G10265(dist=10228),JreChr06G10266(dist=1778)	15911225;-21835;A;G;0.21505376344086;5.01377272861608;intergenic,JreChr06G10265(dist=10393),JreChr06G10266(dist=1613)	15911230;-21830;A;G;0.234042553191489;5.27021702392613;intergenic,JreChr06G10265(dist=10398),JreChr06G10266(dist=1608)	15911268;-21792;G;T;0.258064516129032;5.63187626190942;intergenic,JreChr06G10265(dist=10436),JreChr06G10266(dist=1570)	15911284;-21776;C;T;0.24468085106383;5.31855966615238;intergenic,JreChr06G10265(dist=10452),JreChr06G10266(dist=1554)
28	chr6	15811055	16011284	200230	6	15911060	G	A	0.341837	6.61143	intergenic(JreChr06G10265(dist=10228),JreChr06G10266(dist=1778))	JreChr06G10268.mrna1	15951420	15951638	219	-40360	6	15911055;-40365;G;A;0.346938775510204;5.89430523672653;intergenic,JreChr06G10265(dist=10223),JreChr06G10266(dist=1783)	15911060;-40360;G;A;0.341836734693878;6.61143259088976;intergenic,JreChr06G10265(dist=10228),JreChr06G10266(dist=1778)	15911225;-40195;A;G;0.21505376344086;5.01377272861608;intergenic,JreChr06G10265(dist=10393),JreChr06G10266(dist=1613)	15911230;-40190;A;G;0.234042553191489;5.27021702392613;intergenic,JreChr06G10265(dist=10398),JreChr06G10266(dist=1608)	15911268;-40152;G;T;0.258064516129032;5.63187626190942;intergenic,JreChr06G10265(dist=10436),JreChr06G10266(dist=1570)	15911284;-40136;C;T;0.24468085106383;5.31855966615238;intergenic,JreChr06G10265(dist=10452),JreChr06G10266(dist=1554)
28	chr6	15811055	16011284	200230	6	15911060	G	A	0.341837	6.61143	intergenic(JreChr06G10265(dist=10228),JreChr06G10266(dist=1778))	JreChr06G10269.mrna1	15951676	15951873	198	-40616	6	15911055;-40621;G;A;0.346938775510204;5.89430523672653;intergenic,JreChr06G10265(dist=10223),JreChr06G10266(dist=1783)	15911060;-40616;G;A;0.341836734693878;6.61143259088976;intergenic,JreChr06G10265(dist=10228),JreChr06G10266(dist=1778)	15911225;-40451;A;G;0.21505376344086;5.01377272861608;intergenic,JreChr06G10265(dist=10393),JreChr06G10266(dist=1613)	15911230;-40446;A;G;0.234042553191489;5.27021702392613;intergenic,JreChr06G10265(dist=10398),JreChr06G10266(dist=1608)	15911268;-40408;G;T;0.258064516129032;5.63187626190942;intergenic,JreChr06G10265(dist=10436),JreChr06G10266(dist=1570)	15911284;-40392;C;T;0.24468085106383;5.31855966615238;intergenic,JreChr06G10265(dist=10452),JreChr06G10266(dist=1554)
28	chr6	15811055	16011284	200230	6	15911060	G	A	0.341837	6.61143	intergenic(JreChr06G10265(dist=10228),JreChr06G10266(dist=1778))	JreChr06G10270.mrna1	15966563	15968993	2431	-55503	6	15911055;-55508;G;A;0.346938775510204;5.89430523672653;intergenic,JreChr06G10265(dist=10223),JreChr06G10266(dist=1783)	15911060;-55503;G;A;0.341836734693878;6.61143259088976;intergenic,JreChr06G10265(dist=10228),JreChr06G10266(dist=1778)	15911225;-55338;A;G;0.21505376344086;5.01377272861608;intergenic,JreChr06G10265(dist=10393),JreChr06G10266(dist=1613)	15911230;-55333;A;G;0.234042553191489;5.27021702392613;intergenic,JreChr06G10265(dist=10398),JreChr06G10266(dist=1608)	15911268;-55295;G;T;0.258064516129032;5.63187626190942;intergenic,JreChr06G10265(dist=10436),JreChr06G10266(dist=1570)	15911284;-55279;C;T;0.24468085106383;5.31855966615238;intergenic,JreChr06G10265(dist=10452),JreChr06G10266(dist=1554)
28	chr6	15811055	16011284	200230	6	15911060	G	A	0.341837	6.61143	intergenic(JreChr06G10265(dist=10228),JreChr06G10266(dist=1778))	JreChr06G10271.mrna1	15976407	15976640	234	-65347	6	15911055;-65352;G;A;0.346938775510204;5.89430523672653;intergenic,JreChr06G10265(dist=10223),JreChr06G10266(dist=1783)	15911060;-65347;G;A;0.341836734693878;6.61143259088976;intergenic,JreChr06G10265(dist=10228),JreChr06G10266(dist=1778)	15911225;-65182;A;G;0.21505376344086;5.01377272861608;intergenic,JreChr06G10265(dist=10393),JreChr06G10266(dist=1613)	15911230;-65177;A;G;0.234042553191489;5.27021702392613;intergenic,JreChr06G10265(dist=10398),JreChr06G10266(dist=1608)	15911268;-65139;G;T;0.258064516129032;5.63187626190942;intergenic,JreChr06G10265(dist=10436),JreChr06G10266(dist=1570)	15911284;-65123;C;T;0.24468085106383;5.31855966615238;intergenic,JreChr06G10265(dist=10452),JreChr06G10266(dist=1554)
28	chr6	15811055	16011284	200230	6	15911060	G	A	0.341837	6.61143	intergenic(JreChr06G10265(dist=10228),JreChr06G10266(dist=1778))	JreChr06G10272.mrna1	15979062	15979256	195	-68002	6	15911055;-68007;G;A;0.346938775510204;5.89430523672653;intergenic,JreChr06G10265(dist=10223),JreChr06G10266(dist=1783)	15911060;-68002;G;A;0.341836734693878;6.61143259088976;intergenic,JreChr06G10265(dist=10228),JreChr06G10266(dist=1778)	15911225;-67837;A;G;0.21505376344086;5.01377272861608;intergenic,JreChr06G10265(dist=10393),JreChr06G10266(dist=1613)	15911230;-67832;A;G;0.234042553191489;5.27021702392613;intergenic,JreChr06G10265(dist=10398),JreChr06G10266(dist=1608)	15911268;-67794;G;T;0.258064516129032;5.63187626190942;intergenic,JreChr06G10265(dist=10436),JreChr06G10266(dist=1570)	15911284;-67778;C;T;0.24468085106383;5.31855966615238;intergenic,JreChr06G10265(dist=10452),JreChr06G10266(dist=1554)
28	chr6	15811055	16011284	200230	6	15911060	G	A	0.341837	6.61143	intergenic(JreChr06G10265(dist=10228),JreChr06G10266(dist=1778))	JreChr06G10273.mrna1	15979308	15979672	365	-68248	6	15911055;-68253;G;A;0.346938775510204;5.89430523672653;intergenic,JreChr06G10265(dist=10223),JreChr06G10266(dist=1783)	15911060;-68248;G;A;0.341836734693878;6.61143259088976;intergenic,JreChr06G10265(dist=10228),JreChr06G10266(dist=1778)	15911225;-68083;A;G;0.21505376344086;5.01377272861608;intergenic,JreChr06G10265(dist=10393),JreChr06G10266(dist=1613)	15911230;-68078;A;G;0.234042553191489;5.27021702392613;intergenic,JreChr06G10265(dist=10398),JreChr06G10266(dist=1608)	15911268;-68040;G;T;0.258064516129032;5.63187626190942;intergenic,JreChr06G10265(dist=10436),JreChr06G10266(dist=1570)	15911284;-68024;C;T;0.24468085106383;5.31855966615238;intergenic,JreChr06G10265(dist=10452),JreChr06G10266(dist=1554)
29	chr6	16131072	16331072	200001	1	16231072	G	C	0.206522	5.15012	upstream(JreChr06G10287)	JreChr06G10282.mrna1	16134980	16139365	4386	91707	1	16231072;91707;G;C;0.206521739130435;5.15011650157888;upstream,JreChr06G10287
29	chr6	16131072	16331072	200001	1	16231072	G	C	0.206522	5.15012	upstream(JreChr06G10287)	JreChr06G10283.mrna1	16167066	16170506	3441	60566	1	16231072;60566;G;C;0.206521739130435;5.15011650157888;upstream,JreChr06G10287
29	chr6	16131072	16331072	200001	1	16231072	G	C	0.206522	5.15012	upstream(JreChr06G10287)	JreChr06G10284.mrna1	16201061	16201294	234	29778	1	16231072;29778;G;C;0.206521739130435;5.15011650157888;upstream,JreChr06G10287
29	chr6	16131072	16331072	200001	1	16231072	G	C	0.206522	5.15012	upstream(JreChr06G10287)	JreChr06G10285.mrna1	16215618	16216125	508	14947	1	16231072;14947;G;C;0.206521739130435;5.15011650157888;upstream,JreChr06G10287
29	chr6	16131072	16331072	200001	1	16231072	G	C	0.206522	5.15012	upstream(JreChr06G10287)	JreChr06G10286.mrna1	16223418	16223717	300	7355	1	16231072;7355;G;C;0.206521739130435;5.15011650157888;upstream,JreChr06G10287
29	chr6	16131072	16331072	200001	1	16231072	G	C	0.206522	5.15012	upstream(JreChr06G10287)	JreChr06G10287.mrna1	16229160	16230442	1283	630	1	16231072;630;G;C;0.206521739130435;5.15011650157888;upstream,JreChr06G10287
29	chr6	16131072	16331072	200001	1	16231072	G	C	0.206522	5.15012	upstream(JreChr06G10287)	JreChr06G10289.mrna1	16243979	16244167	189	-12907	1	16231072;-12907;G;C;0.206521739130435;5.15011650157888;upstream,JreChr06G10287
29	chr6	16131072	16331072	200001	1	16231072	G	C	0.206522	5.15012	upstream(JreChr06G10287)	JreChr06G10290.mrna1	16257151	16314330	57180	-26079	1	16231072;-26079;G;C;0.206521739130435;5.15011650157888;upstream,JreChr06G10287
30	chr8	8695914	8895914	200001	1	8795914	A	C	0.0625	5.66893	intergenic(JreChr08G12265(dist=2427),JreChr08G12266(dist=1708))	JreChr08G12258.mrna1	8690603	8712513	21911	83401	1	8795914;83401;A;C;0.0625;5.66892818077045;intergenic,JreChr08G12265(dist=2427),JreChr08G12266(dist=1708)
30	chr8	8695914	8895914	200001	1	8795914	A	C	0.0625	5.66893	intergenic(JreChr08G12265(dist=2427),JreChr08G12266(dist=1708))	JreChr08G12260.mrna1	8719072	8723113	4042	72801	1	8795914;72801;A;C;0.0625;5.66892818077045;intergenic,JreChr08G12265(dist=2427),JreChr08G12266(dist=1708)
30	chr8	8695914	8895914	200001	1	8795914	A	C	0.0625	5.66893	intergenic(JreChr08G12265(dist=2427),JreChr08G12266(dist=1708))	JreChr08G12261.mrna1	8736132	8741540	5409	54374	1	8795914;54374;A;C;0.0625;5.66892818077045;intergenic,JreChr08G12265(dist=2427),JreChr08G12266(dist=1708)
30	chr8	8695914	8895914	200001	1	8795914	A	C	0.0625	5.66893	intergenic(JreChr08G12265(dist=2427),JreChr08G12266(dist=1708))	JreChr08G12263.mrna1	8744945	8747908	2964	48006	1	8795914;48006;A;C;0.0625;5.66892818077045;intergenic,JreChr08G12265(dist=2427),JreChr08G12266(dist=1708)
30	chr8	8695914	8895914	200001	1	8795914	A	C	0.0625	5.66893	intergenic(JreChr08G12265(dist=2427),JreChr08G12266(dist=1708))	JreChr08G12264.mrna1	8750820	8761516	10697	34398	1	8795914;34398;A;C;0.0625;5.66892818077045;intergenic,JreChr08G12265(dist=2427),JreChr08G12266(dist=1708)
30	chr8	8695914	8895914	200001	1	8795914	A	C	0.0625	5.66893	intergenic(JreChr08G12265(dist=2427),JreChr08G12266(dist=1708))	JreChr08G12265.mrna1	8771777	8793487	21711	2427	1	8795914;2427;A;C;0.0625;5.66892818077045;intergenic,JreChr08G12265(dist=2427),JreChr08G12266(dist=1708)
30	chr8	8695914	8895914	200001	1	8795914	A	C	0.0625	5.66893	intergenic(JreChr08G12265(dist=2427),JreChr08G12266(dist=1708))	JreChr08G12266.mrna1	8797622	8798733	1112	-1708	1	8795914;-1708;A;C;0.0625;5.66892818077045;intergenic,JreChr08G12265(dist=2427),JreChr08G12266(dist=1708)
30	chr8	8695914	8895914	200001	1	8795914	A	C	0.0625	5.66893	intergenic(JreChr08G12265(dist=2427),JreChr08G12266(dist=1708))	JreChr08G12267.mrna1	8809663	8810502	840	-13749	1	8795914;-13749;A;C;0.0625;5.66892818077045;intergenic,JreChr08G12265(dist=2427),JreChr08G12266(dist=1708)
30	chr8	8695914	8895914	200001	1	8795914	A	C	0.0625	5.66893	intergenic(JreChr08G12265(dist=2427),JreChr08G12266(dist=1708))	JreChr08G12268.mrna1	8813501	8823281	9781	-17587	1	8795914;-17587;A;C;0.0625;5.66892818077045;intergenic,JreChr08G12265(dist=2427),JreChr08G12266(dist=1708)
30	chr8	8695914	8895914	200001	1	8795914	A	C	0.0625	5.66893	intergenic(JreChr08G12265(dist=2427),JreChr08G12266(dist=1708))	JreChr08G12269.mrna1	8832508	8841192	8685	-36594	1	8795914;-36594;A;C;0.0625;5.66892818077045;intergenic,JreChr08G12265(dist=2427),JreChr08G12266(dist=1708)
30	chr8	8695914	8895914	200001	1	8795914	A	C	0.0625	5.66893	intergenic(JreChr08G12265(dist=2427),JreChr08G12266(dist=1708))	JreChr08G12270.mrna1	8843004	8845246	2243	-47090	1	8795914;-47090;A;C;0.0625;5.66892818077045;intergenic,JreChr08G12265(dist=2427),JreChr08G12266(dist=1708)
30	chr8	8695914	8895914	200001	1	8795914	A	C	0.0625	5.66893	intergenic(JreChr08G12265(dist=2427),JreChr08G12266(dist=1708))	JreChr08G12271.mrna1	8846911	8847267	357	-50997	1	8795914;-50997;A;C;0.0625;5.66892818077045;intergenic,JreChr08G12265(dist=2427),JreChr08G12266(dist=1708)
30	chr8	8695914	8895914	200001	1	8795914	A	C	0.0625	5.66893	intergenic(JreChr08G12265(dist=2427),JreChr08G12266(dist=1708))	JreChr08G12273.mrna1	8849033	8850356	1324	-53119	1	8795914;-53119;A;C;0.0625;5.66892818077045;intergenic,JreChr08G12265(dist=2427),JreChr08G12266(dist=1708)
30	chr8	8695914	8895914	200001	1	8795914	A	C	0.0625	5.66893	intergenic(JreChr08G12265(dist=2427),JreChr08G12266(dist=1708))	JreChr08G12274.mrna1	8864396	8869076	4681	-68482	1	8795914;-68482;A;C;0.0625;5.66892818077045;intergenic,JreChr08G12265(dist=2427),JreChr08G12266(dist=1708)
30	chr8	8695914	8895914	200001	1	8795914	A	C	0.0625	5.66893	intergenic(JreChr08G12265(dist=2427),JreChr08G12266(dist=1708))	JreChr08G12275.mrna1	8874693	8876883	2191	-78779	1	8795914;-78779;A;C;0.0625;5.66892818077045;intergenic,JreChr08G12265(dist=2427),JreChr08G12266(dist=1708)
30	chr8	8695914	8895914	200001	1	8795914	A	C	0.0625	5.66893	intergenic(JreChr08G12265(dist=2427),JreChr08G12266(dist=1708))	JreChr08G12276.mrna1	8888397	8890867	2471	-92483	1	8795914;-92483;A;C;0.0625;5.66892818077045;intergenic,JreChr08G12265(dist=2427),JreChr08G12266(dist=1708)
31	chr8	9805789	10005789	200001	1	9905789	A	G	0.0681818	5.28602	intergenic(JreChr08G12337(dist=2145),JreChr08G12338(dist=4894))	JreChr08G10001.mrna1	10004216	10004515	300	-98427	1	9905789;-98427;A;G;0.0681818181818182;5.28602083557854;intergenic,JreChr08G12337(dist=2145),JreChr08G12338(dist=4894)
31	chr8	9805789	10005789	200001	1	9905789	A	G	0.0681818	5.28602	intergenic(JreChr08G12337(dist=2145),JreChr08G12338(dist=4894))	JreChr08G10002.mrna1	10005301	10006221	921	-99512	1	9905789;-99512;A;G;0.0681818181818182;5.28602083557854;intergenic,JreChr08G12337(dist=2145),JreChr08G12338(dist=4894)
31	chr8	9805789	10005789	200001	1	9905789	A	G	0.0681818	5.28602	intergenic(JreChr08G12337(dist=2145),JreChr08G12338(dist=4894))	JreChr08G12333.mrna1	9842516	9843366	851	62423	1	9905789;62423;A;G;0.0681818181818182;5.28602083557854;intergenic,JreChr08G12337(dist=2145),JreChr08G12338(dist=4894)
31	chr8	9805789	10005789	200001	1	9905789	A	G	0.0681818	5.28602	intergenic(JreChr08G12337(dist=2145),JreChr08G12338(dist=4894))	JreChr08G12336.mrna1	9858835	9898676	39842	7113	1	9905789;7113;A;G;0.0681818181818182;5.28602083557854;intergenic,JreChr08G12337(dist=2145),JreChr08G12338(dist=4894)
31	chr8	9805789	10005789	200001	1	9905789	A	G	0.0681818	5.28602	intergenic(JreChr08G12337(dist=2145),JreChr08G12338(dist=4894))	JreChr08G12337.mrna1	9903047	9903644	598	2145	1	9905789;2145;A;G;0.0681818181818182;5.28602083557854;intergenic,JreChr08G12337(dist=2145),JreChr08G12338(dist=4894)
31	chr8	9805789	10005789	200001	1	9905789	A	G	0.0681818	5.28602	intergenic(JreChr08G12337(dist=2145),JreChr08G12338(dist=4894))	JreChr08G12338.mrna1	9910683	9910991	309	-4894	1	9905789;-4894;A;G;0.0681818181818182;5.28602083557854;intergenic,JreChr08G12337(dist=2145),JreChr08G12338(dist=4894)
31	chr8	9805789	10005789	200001	1	9905789	A	G	0.0681818	5.28602	intergenic(JreChr08G12337(dist=2145),JreChr08G12338(dist=4894))	JreChr08G12339.mrna1	9911040	9911555	516	-5251	1	9905789;-5251;A;G;0.0681818181818182;5.28602083557854;intergenic,JreChr08G12337(dist=2145),JreChr08G12338(dist=4894)
31	chr8	9805789	10005789	200001	1	9905789	A	G	0.0681818	5.28602	intergenic(JreChr08G12337(dist=2145),JreChr08G12338(dist=4894))	JreChr08G12341.mrna1	9953312	9954054	743	-47523	1	9905789;-47523;A;G;0.0681818181818182;5.28602083557854;intergenic,JreChr08G12337(dist=2145),JreChr08G12338(dist=4894)
31	chr8	9805789	10005789	200001	1	9905789	A	G	0.0681818	5.28602	intergenic(JreChr08G12337(dist=2145),JreChr08G12338(dist=4894))	JreChr08G12342.mrna1	9972742	9976779	4038	-66953	1	9905789;-66953;A;G;0.0681818181818182;5.28602083557854;intergenic,JreChr08G12337(dist=2145),JreChr08G12338(dist=4894)
31	chr8	9805789	10005789	200001	1	9905789	A	G	0.0681818	5.28602	intergenic(JreChr08G12337(dist=2145),JreChr08G12338(dist=4894))	JreChr08G12344.mrna1	9980503	9982816	2314	-74714	1	9905789;-74714;A;G;0.0681818181818182;5.28602083557854;intergenic,JreChr08G12337(dist=2145),JreChr08G12338(dist=4894)
31	chr8	9805789	10005789	200001	1	9905789	A	G	0.0681818	5.28602	intergenic(JreChr08G12337(dist=2145),JreChr08G12338(dist=4894))	JreChr08G12346.mrna1	9993184	9994584	1401	-87395	1	9905789;-87395;A;G;0.0681818181818182;5.28602083557854;intergenic,JreChr08G12337(dist=2145),JreChr08G12338(dist=4894)
32	chr8	14252951	14452951	200001	1	14352951	A	G	0.164706	5.75579	intergenic(JreChr08G10361(dist=17903),JreChr08G10363(dist=8860))	JreChr08G10351.mrna1	14257643	14264601	6959	88350	1	14352951;88350;A;G;0.164705882352941;5.75579044137254;intergenic,JreChr08G10361(dist=17903),JreChr08G10363(dist=8860)
32	chr8	14252951	14452951	200001	1	14352951	A	G	0.164706	5.75579	intergenic(JreChr08G10361(dist=17903),JreChr08G10363(dist=8860))	JreChr08G10352.mrna1	14290344	14290592	249	62359	1	14352951;62359;A;G;0.164705882352941;5.75579044137254;intergenic,JreChr08G10361(dist=17903),JreChr08G10363(dist=8860)
32	chr8	14252951	14452951	200001	1	14352951	A	G	0.164706	5.75579	intergenic(JreChr08G10361(dist=17903),JreChr08G10363(dist=8860))	JreChr08G10353.mrna1	14290344	14290697	354	62254	1	14352951;62254;A;G;0.164705882352941;5.75579044137254;intergenic,JreChr08G10361(dist=17903),JreChr08G10363(dist=8860)
32	chr8	14252951	14452951	200001	1	14352951	A	G	0.164706	5.75579	intergenic(JreChr08G10361(dist=17903),JreChr08G10363(dist=8860))	JreChr08G10354.mrna1	14291815	14292397	583	60554	1	14352951;60554;A;G;0.164705882352941;5.75579044137254;intergenic,JreChr08G10361(dist=17903),JreChr08G10363(dist=8860)
32	chr8	14252951	14452951	200001	1	14352951	A	G	0.164706	5.75579	intergenic(JreChr08G10361(dist=17903),JreChr08G10363(dist=8860))	JreChr08G10355.mrna1	14292530	14292748	219	60203	1	14352951;60203;A;G;0.164705882352941;5.75579044137254;intergenic,JreChr08G10361(dist=17903),JreChr08G10363(dist=8860)
32	chr8	14252951	14452951	200001	1	14352951	A	G	0.164706	5.75579	intergenic(JreChr08G10361(dist=17903),JreChr08G10363(dist=8860))	JreChr08G10356.mrna1	14313348	14313941	594	39010	1	14352951;39010;A;G;0.164705882352941;5.75579044137254;intergenic,JreChr08G10361(dist=17903),JreChr08G10363(dist=8860)
32	chr8	14252951	14452951	200001	1	14352951	A	G	0.164706	5.75579	intergenic(JreChr08G10361(dist=17903),JreChr08G10363(dist=8860))	JreChr08G10357.mrna1	14319731	14320514	784	32437	1	14352951;32437;A;G;0.164705882352941;5.75579044137254;intergenic,JreChr08G10361(dist=17903),JreChr08G10363(dist=8860)
32	chr8	14252951	14452951	200001	1	14352951	A	G	0.164706	5.75579	intergenic(JreChr08G10361(dist=17903),JreChr08G10363(dist=8860))	JreChr08G10359.mrna1	14328838	14329503	666	23448	1	14352951;23448;A;G;0.164705882352941;5.75579044137254;intergenic,JreChr08G10361(dist=17903),JreChr08G10363(dist=8860)
32	chr8	14252951	14452951	200001	1	14352951	A	G	0.164706	5.75579	intergenic(JreChr08G10361(dist=17903),JreChr08G10363(dist=8860))	JreChr08G10360.mrna1	14329682	14330868	1187	22083	1	14352951;22083;A;G;0.164705882352941;5.75579044137254;intergenic,JreChr08G10361(dist=17903),JreChr08G10363(dist=8860)
32	chr8	14252951	14452951	200001	1	14352951	A	G	0.164706	5.75579	intergenic(JreChr08G10361(dist=17903),JreChr08G10363(dist=8860))	JreChr08G10361.mrna1	14333942	14335048	1107	17903	1	14352951;17903;A;G;0.164705882352941;5.75579044137254;intergenic,JreChr08G10361(dist=17903),JreChr08G10363(dist=8860)
32	chr8	14252951	14452951	200001	1	14352951	A	G	0.164706	5.75579	intergenic(JreChr08G10361(dist=17903),JreChr08G10363(dist=8860))	JreChr08G10363.mrna1	14361811	14362425	615	-8860	1	14352951;-8860;A;G;0.164705882352941;5.75579044137254;intergenic,JreChr08G10361(dist=17903),JreChr08G10363(dist=8860)
32	chr8	14252951	14452951	200001	1	14352951	A	G	0.164706	5.75579	intergenic(JreChr08G10361(dist=17903),JreChr08G10363(dist=8860))	JreChr08G10364.mrna1	14375224	14377443	2220	-22273	1	14352951;-22273;A;G;0.164705882352941;5.75579044137254;intergenic,JreChr08G10361(dist=17903),JreChr08G10363(dist=8860)
32	chr8	14252951	14452951	200001	1	14352951	A	G	0.164706	5.75579	intergenic(JreChr08G10361(dist=17903),JreChr08G10363(dist=8860))	JreChr08G10365.mrna1	14383026	14385683	2658	-30075	1	14352951;-30075;A;G;0.164705882352941;5.75579044137254;intergenic,JreChr08G10361(dist=17903),JreChr08G10363(dist=8860)
32	chr8	14252951	14452951	200001	1	14352951	A	G	0.164706	5.75579	intergenic(JreChr08G10361(dist=17903),JreChr08G10363(dist=8860))	JreChr08G10366.mrna1	14400031	14400285	255	-47080	1	14352951;-47080;A;G;0.164705882352941;5.75579044137254;intergenic,JreChr08G10361(dist=17903),JreChr08G10363(dist=8860)
32	chr8	14252951	14452951	200001	1	14352951	A	G	0.164706	5.75579	intergenic(JreChr08G10361(dist=17903),JreChr08G10363(dist=8860))	JreChr08G10367.mrna1	14407393	14407662	270	-54442	1	14352951;-54442;A;G;0.164705882352941;5.75579044137254;intergenic,JreChr08G10361(dist=17903),JreChr08G10363(dist=8860)
32	chr8	14252951	14452951	200001	1	14352951	A	G	0.164706	5.75579	intergenic(JreChr08G10361(dist=17903),JreChr08G10363(dist=8860))	JreChr08G10368.mrna1	14430715	14466851	36137	-77764	1	14352951;-77764;A;G;0.164705882352941;5.75579044137254;intergenic,JreChr08G10361(dist=17903),JreChr08G10363(dist=8860)
33	chr8	16672645	16886843	214199	2	16786843	G	A	0.192708	5.97468	intergenic(JreChr08G10502(dist=10432),JreChr08G10503(dist=8909))	JreChr08G10494.mrna1	16628461	16721666	93206	65177	2	16772645;50979;G;A;0.137755102040816;5.6818623402266;upstream,JreChr08G10501	16786843;65177;G;A;0.192708333333333;5.97468348235971;intergenic,JreChr08G10502(dist=10432),JreChr08G10503(dist=8909)
33	chr8	16672645	16886843	214199	2	16786843	G	A	0.192708	5.97468	intergenic(JreChr08G10502(dist=10432),JreChr08G10503(dist=8909))	JreChr08G10498.mrna1	16724500	16725414	915	61429	2	16772645;47231;G;A;0.137755102040816;5.6818623402266;upstream,JreChr08G10501	16786843;61429;G;A;0.192708333333333;5.97468348235971;intergenic,JreChr08G10502(dist=10432),JreChr08G10503(dist=8909)
33	chr8	16672645	16886843	214199	2	16786843	G	A	0.192708	5.97468	intergenic(JreChr08G10502(dist=10432),JreChr08G10503(dist=8909))	JreChr08G10499.mrna1	16725444	16727416	1973	59427	2	16772645;45229;G;A;0.137755102040816;5.6818623402266;upstream,JreChr08G10501	16786843;59427;G;A;0.192708333333333;5.97468348235971;intergenic,JreChr08G10502(dist=10432),JreChr08G10503(dist=8909)
33	chr8	16672645	16886843	214199	2	16786843	G	A	0.192708	5.97468	intergenic(JreChr08G10502(dist=10432),JreChr08G10503(dist=8909))	JreChr08G10500.mrna1	16736119	16745897	9779	40946	2	16772645;26748;G;A;0.137755102040816;5.6818623402266;upstream,JreChr08G10501	16786843;40946;G;A;0.192708333333333;5.97468348235971;intergenic,JreChr08G10502(dist=10432),JreChr08G10503(dist=8909)
33	chr8	16672645	16886843	214199	2	16786843	G	A	0.192708	5.97468	intergenic(JreChr08G10502(dist=10432),JreChr08G10503(dist=8909))	JreChr08G10501.mrna1	16772219	16772476	258	14367	2	16772645;169;G;A;0.137755102040816;5.6818623402266;upstream,JreChr08G10501	16786843;14367;G;A;0.192708333333333;5.97468348235971;intergenic,JreChr08G10502(dist=10432),JreChr08G10503(dist=8909)
33	chr8	16672645	16886843	214199	2	16786843	G	A	0.192708	5.97468	intergenic(JreChr08G10502(dist=10432),JreChr08G10503(dist=8909))	JreChr08G10502.mrna1	16774985	16776411	1427	10432	2	16772645;-2340;G;A;0.137755102040816;5.6818623402266;upstream,JreChr08G10501	16786843;10432;G;A;0.192708333333333;5.97468348235971;intergenic,JreChr08G10502(dist=10432),JreChr08G10503(dist=8909)
33	chr8	16672645	16886843	214199	2	16786843	G	A	0.192708	5.97468	intergenic(JreChr08G10502(dist=10432),JreChr08G10503(dist=8909))	JreChr08G10503.mrna1	16795752	16809632	13881	-8909	2	16772645;-23107;G;A;0.137755102040816;5.6818623402266;upstream,JreChr08G10501	16786843;-8909;G;A;0.192708333333333;5.97468348235971;intergenic,JreChr08G10502(dist=10432),JreChr08G10503(dist=8909)
33	chr8	16672645	16886843	214199	2	16786843	G	A	0.192708	5.97468	intergenic(JreChr08G10502(dist=10432),JreChr08G10503(dist=8909))	JreChr08G10504.mrna1	16820248	16839251	19004	-33405	2	16772645;-47603;G;A;0.137755102040816;5.6818623402266;upstream,JreChr08G10501	16786843;-33405;G;A;0.192708333333333;5.97468348235971;intergenic,JreChr08G10502(dist=10432),JreChr08G10503(dist=8909)
34	chr9	1968541	2168541	200001	1	2068541	A	G	0.373684	5.60062	intergenic(JreChr09G10845(dist=3908),JreChr09G10847(dist=2556))	JreChr09G10782.mrna1	1963040	1971500	8461	97041	1	2068541;97041;A;G;0.373684210526316;5.60062294585555;intergenic,JreChr09G10845(dist=3908),JreChr09G10847(dist=2556)
34	chr9	1968541	2168541	200001	1	2068541	A	G	0.373684	5.60062	intergenic(JreChr09G10845(dist=3908),JreChr09G10847(dist=2556))	JreChr09G10793.mrna1	1973860	1977504	3645	91037	1	2068541;91037;A;G;0.373684210526316;5.60062294585555;intergenic,JreChr09G10845(dist=3908),JreChr09G10847(dist=2556)
34	chr9	1968541	2168541	200001	1	2068541	A	G	0.373684	5.60062	intergenic(JreChr09G10845(dist=3908),JreChr09G10847(dist=2556))	JreChr09G10798.mrna1	1982162	1984801	2640	83740	1	2068541;83740;A;G;0.373684210526316;5.60062294585555;intergenic,JreChr09G10845(dist=3908),JreChr09G10847(dist=2556)
34	chr9	1968541	2168541	200001	1	2068541	A	G	0.373684	5.60062	intergenic(JreChr09G10845(dist=3908),JreChr09G10847(dist=2556))	JreChr09G10800.mrna1	1989895	1991617	1723	76924	1	2068541;76924;A;G;0.373684210526316;5.60062294585555;intergenic,JreChr09G10845(dist=3908),JreChr09G10847(dist=2556)
34	chr9	1968541	2168541	200001	1	2068541	A	G	0.373684	5.60062	intergenic(JreChr09G10845(dist=3908),JreChr09G10847(dist=2556))	JreChr09G10801.mrna1	1999485	2000822	1338	67719	1	2068541;67719;A;G;0.373684210526316;5.60062294585555;intergenic,JreChr09G10845(dist=3908),JreChr09G10847(dist=2556)
34	chr9	1968541	2168541	200001	1	2068541	A	G	0.373684	5.60062	intergenic(JreChr09G10845(dist=3908),JreChr09G10847(dist=2556))	JreChr09G10802.mrna1	2003863	2006576	2714	61965	1	2068541;61965;A;G;0.373684210526316;5.60062294585555;intergenic,JreChr09G10845(dist=3908),JreChr09G10847(dist=2556)
34	chr9	1968541	2168541	200001	1	2068541	A	G	0.373684	5.60062	intergenic(JreChr09G10845(dist=3908),JreChr09G10847(dist=2556))	JreChr09G10805.mrna1	2011561	2012046	486	56495	1	2068541;56495;A;G;0.373684210526316;5.60062294585555;intergenic,JreChr09G10845(dist=3908),JreChr09G10847(dist=2556)
34	chr9	1968541	2168541	200001	1	2068541	A	G	0.373684	5.60062	intergenic(JreChr09G10845(dist=3908),JreChr09G10847(dist=2556))	JreChr09G10819.mrna1	2025990	2026483	494	42058	1	2068541;42058;A;G;0.373684210526316;5.60062294585555;intergenic,JreChr09G10845(dist=3908),JreChr09G10847(dist=2556)
34	chr9	1968541	2168541	200001	1	2068541	A	G	0.373684	5.60062	intergenic(JreChr09G10845(dist=3908),JreChr09G10847(dist=2556))	JreChr09G10824.mrna1	2034715	2039070	4356	29471	1	2068541;29471;A;G;0.373684210526316;5.60062294585555;intergenic,JreChr09G10845(dist=3908),JreChr09G10847(dist=2556)
34	chr9	1968541	2168541	200001	1	2068541	A	G	0.373684	5.60062	intergenic(JreChr09G10845(dist=3908),JreChr09G10847(dist=2556))	JreChr09G10828.mrna1	2039958	2046617	6660	21924	1	2068541;21924;A;G;0.373684210526316;5.60062294585555;intergenic,JreChr09G10845(dist=3908),JreChr09G10847(dist=2556)
34	chr9	1968541	2168541	200001	1	2068541	A	G	0.373684	5.60062	intergenic(JreChr09G10845(dist=3908),JreChr09G10847(dist=2556))	JreChr09G10835.mrna1	2053435	2055273	1839	13268	1	2068541;13268;A;G;0.373684210526316;5.60062294585555;intergenic,JreChr09G10845(dist=3908),JreChr09G10847(dist=2556)
34	chr9	1968541	2168541	200001	1	2068541	A	G	0.373684	5.60062	intergenic(JreChr09G10845(dist=3908),JreChr09G10847(dist=2556))	JreChr09G10840.mrna1	2056217	2061291	5075	7250	1	2068541;7250;A;G;0.373684210526316;5.60062294585555;intergenic,JreChr09G10845(dist=3908),JreChr09G10847(dist=2556)
34	chr9	1968541	2168541	200001	1	2068541	A	G	0.373684	5.60062	intergenic(JreChr09G10845(dist=3908),JreChr09G10847(dist=2556))	JreChr09G10842.mrna1	2061655	2061891	237	6650	1	2068541;6650;A;G;0.373684210526316;5.60062294585555;intergenic,JreChr09G10845(dist=3908),JreChr09G10847(dist=2556)
34	chr9	1968541	2168541	200001	1	2068541	A	G	0.373684	5.60062	intergenic(JreChr09G10845(dist=3908),JreChr09G10847(dist=2556))	JreChr09G10845.mrna1	2064169	2064633	465	3908	1	2068541;3908;A;G;0.373684210526316;5.60062294585555;intergenic,JreChr09G10845(dist=3908),JreChr09G10847(dist=2556)
34	chr9	1968541	2168541	200001	1	2068541	A	G	0.373684	5.60062	intergenic(JreChr09G10845(dist=3908),JreChr09G10847(dist=2556))	JreChr09G10847.mrna1	2071097	2073938	2842	-2556	1	2068541;-2556;A;G;0.373684210526316;5.60062294585555;intergenic,JreChr09G10845(dist=3908),JreChr09G10847(dist=2556)
34	chr9	1968541	2168541	200001	1	2068541	A	G	0.373684	5.60062	intergenic(JreChr09G10845(dist=3908),JreChr09G10847(dist=2556))	JreChr09G10857.mrna1	2087319	2090372	3054	-18778	1	2068541;-18778;A;G;0.373684210526316;5.60062294585555;intergenic,JreChr09G10845(dist=3908),JreChr09G10847(dist=2556)
34	chr9	1968541	2168541	200001	1	2068541	A	G	0.373684	5.60062	intergenic(JreChr09G10845(dist=3908),JreChr09G10847(dist=2556))	JreChr09G10859.mrna1	2095887	2118547	22661	-27346	1	2068541;-27346;A;G;0.373684210526316;5.60062294585555;intergenic,JreChr09G10845(dist=3908),JreChr09G10847(dist=2556)
34	chr9	1968541	2168541	200001	1	2068541	A	G	0.373684	5.60062	intergenic(JreChr09G10845(dist=3908),JreChr09G10847(dist=2556))	JreChr09G10864.mrna1	2121302	2123888	2587	-52761	1	2068541;-52761;A;G;0.373684210526316;5.60062294585555;intergenic,JreChr09G10845(dist=3908),JreChr09G10847(dist=2556)
34	chr9	1968541	2168541	200001	1	2068541	A	G	0.373684	5.60062	intergenic(JreChr09G10845(dist=3908),JreChr09G10847(dist=2556))	JreChr09G10866.mrna1	2125776	2128363	2588	-57235	1	2068541;-57235;A;G;0.373684210526316;5.60062294585555;intergenic,JreChr09G10845(dist=3908),JreChr09G10847(dist=2556)
34	chr9	1968541	2168541	200001	1	2068541	A	G	0.373684	5.60062	intergenic(JreChr09G10845(dist=3908),JreChr09G10847(dist=2556))	JreChr09G10867.mrna1	2131389	2138132	6744	-62848	1	2068541;-62848;A;G;0.373684210526316;5.60062294585555;intergenic,JreChr09G10845(dist=3908),JreChr09G10847(dist=2556)
34	chr9	1968541	2168541	200001	1	2068541	A	G	0.373684	5.60062	intergenic(JreChr09G10845(dist=3908),JreChr09G10847(dist=2556))	JreChr09G10869.mrna1	2142165	2145194	3030	-73624	1	2068541;-73624;A;G;0.373684210526316;5.60062294585555;intergenic,JreChr09G10845(dist=3908),JreChr09G10847(dist=2556)
34	chr9	1968541	2168541	200001	1	2068541	A	G	0.373684	5.60062	intergenic(JreChr09G10845(dist=3908),JreChr09G10847(dist=2556))	JreChr09G10870.mrna1	2147125	2161797	14673	-78584	1	2068541;-78584;A;G;0.373684210526316;5.60062294585555;intergenic,JreChr09G10845(dist=3908),JreChr09G10847(dist=2556)
34	chr9	1968541	2168541	200001	1	2068541	A	G	0.373684	5.60062	intergenic(JreChr09G10845(dist=3908),JreChr09G10847(dist=2556))	JreChr09G10872.mrna1	2163453	2167605	4153	-94912	1	2068541;-94912;A;G;0.373684210526316;5.60062294585555;intergenic,JreChr09G10845(dist=3908),JreChr09G10847(dist=2556)
34	chr9	1968541	2168541	200001	1	2068541	A	G	0.373684	5.60062	intergenic(JreChr09G10845(dist=3908),JreChr09G10847(dist=2556))	JreChr09G10875.mrna1	2168440	2177002	8563	-99899	1	2068541;-99899;A;G;0.373684210526316;5.60062294585555;intergenic,JreChr09G10845(dist=3908),JreChr09G10847(dist=2556)
35	chr9	12219880	12420785	200906	3	12320785	G	C	0.3	6.14766	intergenic(JreChr09G10220(dist=1808),JreChr09G10221(dist=3274))	JreChr09G10211.mrna1	12219320	12225053	5734	95732	3	12319880;94827;G;A;0.21875;5.17109615519611;upstream,JreChr09G10220	12319881;94828;G;A;0.21875;5.17109615519611;upstream,JreChr09G10220	12320785;95732;G;C;0.3;6.14766392075067;intergenic,JreChr09G10220(dist=1808),JreChr09G10221(dist=3274)
35	chr9	12219880	12420785	200906	3	12320785	G	C	0.3	6.14766	intergenic(JreChr09G10220(dist=1808),JreChr09G10221(dist=3274))	JreChr09G10212.mrna1	12227939	12231550	3612	89235	3	12319880;88330;G;A;0.21875;5.17109615519611;upstream,JreChr09G10220	12319881;88331;G;A;0.21875;5.17109615519611;upstream,JreChr09G10220	12320785;89235;G;C;0.3;6.14766392075067;intergenic,JreChr09G10220(dist=1808),JreChr09G10221(dist=3274)
35	chr9	12219880	12420785	200906	3	12320785	G	C	0.3	6.14766	intergenic(JreChr09G10220(dist=1808),JreChr09G10221(dist=3274))	JreChr09G10213.mrna1	12242965	12244540	1576	76245	3	12319880;75340;G;A;0.21875;5.17109615519611;upstream,JreChr09G10220	12319881;75341;G;A;0.21875;5.17109615519611;upstream,JreChr09G10220	12320785;76245;G;C;0.3;6.14766392075067;intergenic,JreChr09G10220(dist=1808),JreChr09G10221(dist=3274)
35	chr9	12219880	12420785	200906	3	12320785	G	C	0.3	6.14766	intergenic(JreChr09G10220(dist=1808),JreChr09G10221(dist=3274))	JreChr09G10215.mrna1	12260131	12274178	14048	46607	3	12319880;45702;G;A;0.21875;5.17109615519611;upstream,JreChr09G10220	12319881;45703;G;A;0.21875;5.17109615519611;upstream,JreChr09G10220	12320785;46607;G;C;0.3;6.14766392075067;intergenic,JreChr09G10220(dist=1808),JreChr09G10221(dist=3274)
35	chr9	12219880	12420785	200906	3	12320785	G	C	0.3	6.14766	intergenic(JreChr09G10220(dist=1808),JreChr09G10221(dist=3274))	JreChr09G10216.mrna1	12282942	12284063	1122	36722	3	12319880;35817;G;A;0.21875;5.17109615519611;upstream,JreChr09G10220	12319881;35818;G;A;0.21875;5.17109615519611;upstream,JreChr09G10220	12320785;36722;G;C;0.3;6.14766392075067;intergenic,JreChr09G10220(dist=1808),JreChr09G10221(dist=3274)
35	chr9	12219880	12420785	200906	3	12320785	G	C	0.3	6.14766	intergenic(JreChr09G10220(dist=1808),JreChr09G10221(dist=3274))	JreChr09G10217.mrna1	12288599	12295525	6927	25260	3	12319880;24355;G;A;0.21875;5.17109615519611;upstream,JreChr09G10220	12319881;24356;G;A;0.21875;5.17109615519611;upstream,JreChr09G10220	12320785;25260;G;C;0.3;6.14766392075067;intergenic,JreChr09G10220(dist=1808),JreChr09G10221(dist=3274)
35	chr9	12219880	12420785	200906	3	12320785	G	C	0.3	6.14766	intergenic(JreChr09G10220(dist=1808),JreChr09G10221(dist=3274))	JreChr09G10219.mrna1	12308856	12317196	8341	3589	3	12319880;2684;G;A;0.21875;5.17109615519611;upstream,JreChr09G10220	12319881;2685;G;A;0.21875;5.17109615519611;upstream,JreChr09G10220	12320785;3589;G;C;0.3;6.14766392075067;intergenic,JreChr09G10220(dist=1808),JreChr09G10221(dist=3274)
35	chr9	12219880	12420785	200906	3	12320785	G	C	0.3	6.14766	intergenic(JreChr09G10220(dist=1808),JreChr09G10221(dist=3274))	JreChr09G10220.mrna1	12318186	12318977	792	1808	3	12319880;903;G;A;0.21875;5.17109615519611;upstream,JreChr09G10220	12319881;904;G;A;0.21875;5.17109615519611;upstream,JreChr09G10220	12320785;1808;G;C;0.3;6.14766392075067;intergenic,JreChr09G10220(dist=1808),JreChr09G10221(dist=3274)
35	chr9	12219880	12420785	200906	3	12320785	G	C	0.3	6.14766	intergenic(JreChr09G10220(dist=1808),JreChr09G10221(dist=3274))	JreChr09G10221.mrna1	12324059	12328754	4696	-3274	3	12319880;-4179;G;A;0.21875;5.17109615519611;upstream,JreChr09G10220	12319881;-4178;G;A;0.21875;5.17109615519611;upstream,JreChr09G10220	12320785;-3274;G;C;0.3;6.14766392075067;intergenic,JreChr09G10220(dist=1808),JreChr09G10221(dist=3274)
35	chr9	12219880	12420785	200906	3	12320785	G	C	0.3	6.14766	intergenic(JreChr09G10220(dist=1808),JreChr09G10221(dist=3274))	JreChr09G10222.mrna1	12330683	12330996	314	-9898	3	12319880;-10803;G;A;0.21875;5.17109615519611;upstream,JreChr09G10220	12319881;-10802;G;A;0.21875;5.17109615519611;upstream,JreChr09G10220	12320785;-9898;G;C;0.3;6.14766392075067;intergenic,JreChr09G10220(dist=1808),JreChr09G10221(dist=3274)
35	chr9	12219880	12420785	200906	3	12320785	G	C	0.3	6.14766	intergenic(JreChr09G10220(dist=1808),JreChr09G10221(dist=3274))	JreChr09G10223.mrna1	12331117	12331335	219	-10332	3	12319880;-11237;G;A;0.21875;5.17109615519611;upstream,JreChr09G10220	12319881;-11236;G;A;0.21875;5.17109615519611;upstream,JreChr09G10220	12320785;-10332;G;C;0.3;6.14766392075067;intergenic,JreChr09G10220(dist=1808),JreChr09G10221(dist=3274)
35	chr9	12219880	12420785	200906	3	12320785	G	C	0.3	6.14766	intergenic(JreChr09G10220(dist=1808),JreChr09G10221(dist=3274))	JreChr09G10225.mrna1	12352774	12357643	4870	-31989	3	12319880;-32894;G;A;0.21875;5.17109615519611;upstream,JreChr09G10220	12319881;-32893;G;A;0.21875;5.17109615519611;upstream,JreChr09G10220	12320785;-31989;G;C;0.3;6.14766392075067;intergenic,JreChr09G10220(dist=1808),JreChr09G10221(dist=3274)
35	chr9	12219880	12420785	200906	3	12320785	G	C	0.3	6.14766	intergenic(JreChr09G10220(dist=1808),JreChr09G10221(dist=3274))	JreChr09G10226.mrna1	12359093	12364855	5763	-38308	3	12319880;-39213;G;A;0.21875;5.17109615519611;upstream,JreChr09G10220	12319881;-39212;G;A;0.21875;5.17109615519611;upstream,JreChr09G10220	12320785;-38308;G;C;0.3;6.14766392075067;intergenic,JreChr09G10220(dist=1808),JreChr09G10221(dist=3274)
35	chr9	12219880	12420785	200906	3	12320785	G	C	0.3	6.14766	intergenic(JreChr09G10220(dist=1808),JreChr09G10221(dist=3274))	JreChr09G10227.mrna1	12370461	12393144	22684	-49676	3	12319880;-50581;G;A;0.21875;5.17109615519611;upstream,JreChr09G10220	12319881;-50580;G;A;0.21875;5.17109615519611;upstream,JreChr09G10220	12320785;-49676;G;C;0.3;6.14766392075067;intergenic,JreChr09G10220(dist=1808),JreChr09G10221(dist=3274)
35	chr9	12219880	12420785	200906	3	12320785	G	C	0.3	6.14766	intergenic(JreChr09G10220(dist=1808),JreChr09G10221(dist=3274))	JreChr09G10228.mrna1	12398514	12399229	716	-77729	3	12319880;-78634;G;A;0.21875;5.17109615519611;upstream,JreChr09G10220	12319881;-78633;G;A;0.21875;5.17109615519611;upstream,JreChr09G10220	12320785;-77729;G;C;0.3;6.14766392075067;intergenic,JreChr09G10220(dist=1808),JreChr09G10221(dist=3274)
35	chr9	12219880	12420785	200906	3	12320785	G	C	0.3	6.14766	intergenic(JreChr09G10220(dist=1808),JreChr09G10221(dist=3274))	JreChr09G10229.mrna1	12407779	12408447	669	-86994	3	12319880;-87899;G;A;0.21875;5.17109615519611;upstream,JreChr09G10220	12319881;-87898;G;A;0.21875;5.17109615519611;upstream,JreChr09G10220	12320785;-86994;G;C;0.3;6.14766392075067;intergenic,JreChr09G10220(dist=1808),JreChr09G10221(dist=3274)
35	chr9	12219880	12420785	200906	3	12320785	G	C	0.3	6.14766	intergenic(JreChr09G10220(dist=1808),JreChr09G10221(dist=3274))	JreChr09G10230.mrna1	12410677	12411633	957	-89892	3	12319880;-90797;G;A;0.21875;5.17109615519611;upstream,JreChr09G10220	12319881;-90796;G;A;0.21875;5.17109615519611;upstream,JreChr09G10220	12320785;-89892;G;C;0.3;6.14766392075067;intergenic,JreChr09G10220(dist=1808),JreChr09G10221(dist=3274)
35	chr9	12219880	12420785	200906	3	12320785	G	C	0.3	6.14766	intergenic(JreChr09G10220(dist=1808),JreChr09G10221(dist=3274))	JreChr09G10232.mrna1	12413715	12414467	753	-92930	3	12319880;-93835;G;A;0.21875;5.17109615519611;upstream,JreChr09G10220	12319881;-93834;G;A;0.21875;5.17109615519611;upstream,JreChr09G10220	12320785;-92930;G;C;0.3;6.14766392075067;intergenic,JreChr09G10220(dist=1808),JreChr09G10221(dist=3274)
35	chr9	12219880	12420785	200906	3	12320785	G	C	0.3	6.14766	intergenic(JreChr09G10220(dist=1808),JreChr09G10221(dist=3274))	JreChr09G10233.mrna1	12419051	12421478	2428	-98266	3	12319880;-99171;G;A;0.21875;5.17109615519611;upstream,JreChr09G10220	12319881;-99170;G;A;0.21875;5.17109615519611;upstream,JreChr09G10220	12320785;-98266;G;C;0.3;6.14766392075067;intergenic,JreChr09G10220(dist=1808),JreChr09G10221(dist=3274)
36	chr9	20793282	20993295	200014	2	20893295	G	T	0.319149	5.79509	intergenic(JreChr09G10856(dist=24812),JreChr09G10860(dist=89570))	JreChr09G10850.mrna1	20805997	20808229	2233	85066	2	20893282;85053;C;T;0.361702127659574;5.71651785295103;intergenic,JreChr09G10856(dist=24799),JreChr09G10860(dist=89583)	20893295;85066;G;T;0.319148936170213;5.79509465487065;intergenic,JreChr09G10856(dist=24812),JreChr09G10860(dist=89570)
36	chr9	20793282	20993295	200014	2	20893295	G	T	0.319149	5.79509	intergenic(JreChr09G10856(dist=24812),JreChr09G10860(dist=89570))	JreChr09G10851.mrna1	20817369	20823337	5969	69958	2	20893282;69945;C;T;0.361702127659574;5.71651785295103;intergenic,JreChr09G10856(dist=24799),JreChr09G10860(dist=89583)	20893295;69958;G;T;0.319148936170213;5.79509465487065;intergenic,JreChr09G10856(dist=24812),JreChr09G10860(dist=89570)
36	chr9	20793282	20993295	200014	2	20893295	G	T	0.319149	5.79509	intergenic(JreChr09G10856(dist=24812),JreChr09G10860(dist=89570))	JreChr09G10852.mrna1	20827561	20828617	1057	64678	2	20893282;64665;C;T;0.361702127659574;5.71651785295103;intergenic,JreChr09G10856(dist=24799),JreChr09G10860(dist=89583)	20893295;64678;G;T;0.319148936170213;5.79509465487065;intergenic,JreChr09G10856(dist=24812),JreChr09G10860(dist=89570)
36	chr9	20793282	20993295	200014	2	20893295	G	T	0.319149	5.79509	intergenic(JreChr09G10856(dist=24812),JreChr09G10860(dist=89570))	JreChr09G10853.mrna1	20828912	20829956	1045	63339	2	20893282;63326;C;T;0.361702127659574;5.71651785295103;intergenic,JreChr09G10856(dist=24799),JreChr09G10860(dist=89583)	20893295;63339;G;T;0.319148936170213;5.79509465487065;intergenic,JreChr09G10856(dist=24812),JreChr09G10860(dist=89570)
36	chr9	20793282	20993295	200014	2	20893295	G	T	0.319149	5.79509	intergenic(JreChr09G10856(dist=24812),JreChr09G10860(dist=89570))	JreChr09G10855.mrna1	20834470	20834778	309	58517	2	20893282;58504;C;T;0.361702127659574;5.71651785295103;intergenic,JreChr09G10856(dist=24799),JreChr09G10860(dist=89583)	20893295;58517;G;T;0.319148936170213;5.79509465487065;intergenic,JreChr09G10856(dist=24812),JreChr09G10860(dist=89570)
36	chr9	20793282	20993295	200014	2	20893295	G	T	0.319149	5.79509	intergenic(JreChr09G10856(dist=24812),JreChr09G10860(dist=89570))	JreChr09G10856.mrna1	20852583	20868483	15901	24812	2	20893282;24799;C;T;0.361702127659574;5.71651785295103;intergenic,JreChr09G10856(dist=24799),JreChr09G10860(dist=89583)	20893295;24812;G;T;0.319148936170213;5.79509465487065;intergenic,JreChr09G10856(dist=24812),JreChr09G10860(dist=89570)
36	chr9	20793282	20993295	200014	2	20893295	G	T	0.319149	5.79509	intergenic(JreChr09G10856(dist=24812),JreChr09G10860(dist=89570))	JreChr09G10860.mrna1	20982865	20983143	279	-89570	2	20893282;-89583;C;T;0.361702127659574;5.71651785295103;intergenic,JreChr09G10856(dist=24799),JreChr09G10860(dist=89583)	20893295;-89570;G;T;0.319148936170213;5.79509465487065;intergenic,JreChr09G10856(dist=24812),JreChr09G10860(dist=89570)
37	chr9	23104951	23304951	200001	1	23204951	A	G	0.11236	6.1007	intergenic(JreChr09G10935(dist=29878),JreChr09G10936(dist=1222))	JreChr09G10930.mrna1	23095400	23117419	22020	87532	1	23204951;87532;A;G;0.112359550561798;6.10069614479804;intergenic,JreChr09G10935(dist=29878),JreChr09G10936(dist=1222)
37	chr9	23104951	23304951	200001	1	23204951	A	G	0.11236	6.1007	intergenic(JreChr09G10935(dist=29878),JreChr09G10936(dist=1222))	JreChr09G10932.mrna1	23125728	23125907	180	79044	1	23204951;79044;A;G;0.112359550561798;6.10069614479804;intergenic,JreChr09G10935(dist=29878),JreChr09G10936(dist=1222)
37	chr9	23104951	23304951	200001	1	23204951	A	G	0.11236	6.1007	intergenic(JreChr09G10935(dist=29878),JreChr09G10936(dist=1222))	JreChr09G10933.mrna1	23159021	23163408	4388	41543	1	23204951;41543;A;G;0.112359550561798;6.10069614479804;intergenic,JreChr09G10935(dist=29878),JreChr09G10936(dist=1222)
37	chr9	23104951	23304951	200001	1	23204951	A	G	0.11236	6.1007	intergenic(JreChr09G10935(dist=29878),JreChr09G10936(dist=1222))	JreChr09G10935.mrna1	23174678	23175073	396	29878	1	23204951;29878;A;G;0.112359550561798;6.10069614479804;intergenic,JreChr09G10935(dist=29878),JreChr09G10936(dist=1222)
37	chr9	23104951	23304951	200001	1	23204951	A	G	0.11236	6.1007	intergenic(JreChr09G10935(dist=29878),JreChr09G10936(dist=1222))	JreChr09G10936.mrna1	23206173	23206612	440	-1222	1	23204951;-1222;A;G;0.112359550561798;6.10069614479804;intergenic,JreChr09G10935(dist=29878),JreChr09G10936(dist=1222)
37	chr9	23104951	23304951	200001	1	23204951	A	G	0.11236	6.1007	intergenic(JreChr09G10935(dist=29878),JreChr09G10936(dist=1222))	JreChr09G10937.mrna1	23215327	23218252	2926	-10376	1	23204951;-10376;A;G;0.112359550561798;6.10069614479804;intergenic,JreChr09G10935(dist=29878),JreChr09G10936(dist=1222)
37	chr9	23104951	23304951	200001	1	23204951	A	G	0.11236	6.1007	intergenic(JreChr09G10935(dist=29878),JreChr09G10936(dist=1222))	JreChr09G10938.mrna1	23224472	23225889	1418	-19521	1	23204951;-19521;A;G;0.112359550561798;6.10069614479804;intergenic,JreChr09G10935(dist=29878),JreChr09G10936(dist=1222)
37	chr9	23104951	23304951	200001	1	23204951	A	G	0.11236	6.1007	intergenic(JreChr09G10935(dist=29878),JreChr09G10936(dist=1222))	JreChr09G10939.mrna1	23246135	23246635	501	-41184	1	23204951;-41184;A;G;0.112359550561798;6.10069614479804;intergenic,JreChr09G10935(dist=29878),JreChr09G10936(dist=1222)
37	chr9	23104951	23304951	200001	1	23204951	A	G	0.11236	6.1007	intergenic(JreChr09G10935(dist=29878),JreChr09G10936(dist=1222))	JreChr09G10940.mrna1	23252085	23252916	832	-47134	1	23204951;-47134;A;G;0.112359550561798;6.10069614479804;intergenic,JreChr09G10935(dist=29878),JreChr09G10936(dist=1222)
37	chr9	23104951	23304951	200001	1	23204951	A	G	0.11236	6.1007	intergenic(JreChr09G10935(dist=29878),JreChr09G10936(dist=1222))	JreChr09G10942.mrna1	23256790	23257830	1041	-51839	1	23204951;-51839;A;G;0.112359550561798;6.10069614479804;intergenic,JreChr09G10935(dist=29878),JreChr09G10936(dist=1222)
37	chr9	23104951	23304951	200001	1	23204951	A	G	0.11236	6.1007	intergenic(JreChr09G10935(dist=29878),JreChr09G10936(dist=1222))	JreChr09G10943.mrna1	23262221	23262496	276	-57270	1	23204951;-57270;A;G;0.112359550561798;6.10069614479804;intergenic,JreChr09G10935(dist=29878),JreChr09G10936(dist=1222)
37	chr9	23104951	23304951	200001	1	23204951	A	G	0.11236	6.1007	intergenic(JreChr09G10935(dist=29878),JreChr09G10936(dist=1222))	JreChr09G10944.mrna1	23262792	23267565	4774	-57841	1	23204951;-57841;A;G;0.112359550561798;6.10069614479804;intergenic,JreChr09G10935(dist=29878),JreChr09G10936(dist=1222)
37	chr9	23104951	23304951	200001	1	23204951	A	G	0.11236	6.1007	intergenic(JreChr09G10935(dist=29878),JreChr09G10936(dist=1222))	JreChr09G10945.mrna1	23282111	23283595	1485	-77160	1	23204951;-77160;A;G;0.112359550561798;6.10069614479804;intergenic,JreChr09G10935(dist=29878),JreChr09G10936(dist=1222)
37	chr9	23104951	23304951	200001	1	23204951	A	G	0.11236	6.1007	intergenic(JreChr09G10935(dist=29878),JreChr09G10936(dist=1222))	JreChr09G10946.mrna1	23284085	23284342	258	-79134	1	23204951;-79134;A;G;0.112359550561798;6.10069614479804;intergenic,JreChr09G10935(dist=29878),JreChr09G10936(dist=1222)
37	chr9	23104951	23304951	200001	1	23204951	A	G	0.11236	6.1007	intergenic(JreChr09G10935(dist=29878),JreChr09G10936(dist=1222))	JreChr09G10947.mrna1	23290569	23291664	1096	-85618	1	23204951;-85618;A;G;0.112359550561798;6.10069614479804;intergenic,JreChr09G10935(dist=29878),JreChr09G10936(dist=1222)
37	chr9	23104951	23304951	200001	1	23204951	A	G	0.11236	6.1007	intergenic(JreChr09G10935(dist=29878),JreChr09G10936(dist=1222))	JreChr09G10948.mrna1	23304159	23304519	361	-99208	1	23204951;-99208;A;G;0.112359550561798;6.10069614479804;intergenic,JreChr09G10935(dist=29878),JreChr09G10936(dist=1222)
38	chr10	249801	449801	200001	1	349801	C	T	0.19898	6.84456	intergenic(JreChr10G11611(dist=2308),JreChr10G11624(dist=2116))	JreChr10G10955.mrna1	250627	257072	6446	92729	1	349801;92729;C;T;0.198979591836735;6.84455676880543;intergenic,JreChr10G11611(dist=2308),JreChr10G11624(dist=2116)
38	chr10	249801	449801	200001	1	349801	C	T	0.19898	6.84456	intergenic(JreChr10G11611(dist=2308),JreChr10G11624(dist=2116))	JreChr10G11021.mrna1	261691	264441	2751	85360	1	349801;85360;C;T;0.198979591836735;6.84455676880543;intergenic,JreChr10G11611(dist=2308),JreChr10G11624(dist=2116)
38	chr10	249801	449801	200001	1	349801	C	T	0.19898	6.84456	intergenic(JreChr10G11611(dist=2308),JreChr10G11624(dist=2116))	JreChr10G11108.mrna1	276097	279287	3191	70514	1	349801;70514;C;T;0.198979591836735;6.84455676880543;intergenic,JreChr10G11611(dist=2308),JreChr10G11624(dist=2116)
38	chr10	249801	449801	200001	1	349801	C	T	0.19898	6.84456	intergenic(JreChr10G11611(dist=2308),JreChr10G11624(dist=2116))	JreChr10G11174.mrna1	284197	286080	1884	63721	1	349801;63721;C;T;0.198979591836735;6.84455676880543;intergenic,JreChr10G11611(dist=2308),JreChr10G11624(dist=2116)
38	chr10	249801	449801	200001	1	349801	C	T	0.19898	6.84456	intergenic(JreChr10G11611(dist=2308),JreChr10G11624(dist=2116))	JreChr10G11230.mrna1	292594	295666	3073	54135	1	349801;54135;C;T;0.198979591836735;6.84455676880543;intergenic,JreChr10G11611(dist=2308),JreChr10G11624(dist=2116)
38	chr10	249801	449801	200001	1	349801	C	T	0.19898	6.84456	intergenic(JreChr10G11611(dist=2308),JreChr10G11624(dist=2116))	JreChr10G11285.mrna1	297262	299960	2699	49841	1	349801;49841;C;T;0.198979591836735;6.84455676880543;intergenic,JreChr10G11611(dist=2308),JreChr10G11624(dist=2116)
38	chr10	249801	449801	200001	1	349801	C	T	0.19898	6.84456	intergenic(JreChr10G11611(dist=2308),JreChr10G11624(dist=2116))	JreChr10G11404.mrna1	310610	312947	2338	36854	1	349801;36854;C;T;0.198979591836735;6.84455676880543;intergenic,JreChr10G11611(dist=2308),JreChr10G11624(dist=2116)
38	chr10	249801	449801	200001	1	349801	C	T	0.19898	6.84456	intergenic(JreChr10G11611(dist=2308),JreChr10G11624(dist=2116))	JreChr10G11490.mrna1	318450	322082	3633	27719	1	349801;27719;C;T;0.198979591836735;6.84455676880543;intergenic,JreChr10G11611(dist=2308),JreChr10G11624(dist=2116)
38	chr10	249801	449801	200001	1	349801	C	T	0.19898	6.84456	intergenic(JreChr10G11611(dist=2308),JreChr10G11624(dist=2116))	JreChr10G11541.mrna1	323784	325217	1434	24584	1	349801;24584;C;T;0.198979591836735;6.84455676880543;intergenic,JreChr10G11611(dist=2308),JreChr10G11624(dist=2116)
38	chr10	249801	449801	200001	1	349801	C	T	0.19898	6.84456	intergenic(JreChr10G11611(dist=2308),JreChr10G11624(dist=2116))	JreChr10G11591.mrna1	328539	338139	9601	11662	1	349801;11662;C;T;0.198979591836735;6.84455676880543;intergenic,JreChr10G11611(dist=2308),JreChr10G11624(dist=2116)
38	chr10	249801	449801	200001	1	349801	C	T	0.19898	6.84456	intergenic(JreChr10G11611(dist=2308),JreChr10G11624(dist=2116))	JreChr10G11611.mrna1	344875	347493	2619	2308	1	349801;2308;C;T;0.198979591836735;6.84455676880543;intergenic,JreChr10G11611(dist=2308),JreChr10G11624(dist=2116)
38	chr10	249801	449801	200001	1	349801	C	T	0.19898	6.84456	intergenic(JreChr10G11611(dist=2308),JreChr10G11624(dist=2116))	JreChr10G11624.mrna1	351917	353741	1825	-2116	1	349801;-2116;C;T;0.198979591836735;6.84455676880543;intergenic,JreChr10G11611(dist=2308),JreChr10G11624(dist=2116)
38	chr10	249801	449801	200001	1	349801	C	T	0.19898	6.84456	intergenic(JreChr10G11611(dist=2308),JreChr10G11624(dist=2116))	JreChr10G11635.mrna1	358990	361864	2875	-9189	1	349801;-9189;C;T;0.198979591836735;6.84455676880543;intergenic,JreChr10G11611(dist=2308),JreChr10G11624(dist=2116)
38	chr10	249801	449801	200001	1	349801	C	T	0.19898	6.84456	intergenic(JreChr10G11611(dist=2308),JreChr10G11624(dist=2116))	JreChr10G11640.mrna1	362642	363618	977	-12841	1	349801;-12841;C;T;0.198979591836735;6.84455676880543;intergenic,JreChr10G11611(dist=2308),JreChr10G11624(dist=2116)
38	chr10	249801	449801	200001	1	349801	C	T	0.19898	6.84456	intergenic(JreChr10G11611(dist=2308),JreChr10G11624(dist=2116))	JreChr10G11644.mrna1	366564	367037	474	-16763	1	349801;-16763;C;T;0.198979591836735;6.84455676880543;intergenic,JreChr10G11611(dist=2308),JreChr10G11624(dist=2116)
38	chr10	249801	449801	200001	1	349801	C	T	0.19898	6.84456	intergenic(JreChr10G11611(dist=2308),JreChr10G11624(dist=2116))	JreChr10G11647.mrna1	369091	369780	690	-19290	1	349801;-19290;C;T;0.198979591836735;6.84455676880543;intergenic,JreChr10G11611(dist=2308),JreChr10G11624(dist=2116)
38	chr10	249801	449801	200001	1	349801	C	T	0.19898	6.84456	intergenic(JreChr10G11611(dist=2308),JreChr10G11624(dist=2116))	JreChr10G11651.mrna1	372045	376086	4042	-22244	1	349801;-22244;C;T;0.198979591836735;6.84455676880543;intergenic,JreChr10G11611(dist=2308),JreChr10G11624(dist=2116)
38	chr10	249801	449801	200001	1	349801	C	T	0.19898	6.84456	intergenic(JreChr10G11611(dist=2308),JreChr10G11624(dist=2116))	JreChr10G11660.mrna1	378489	380568	2080	-28688	1	349801;-28688;C;T;0.198979591836735;6.84455676880543;intergenic,JreChr10G11611(dist=2308),JreChr10G11624(dist=2116)
38	chr10	249801	449801	200001	1	349801	C	T	0.19898	6.84456	intergenic(JreChr10G11611(dist=2308),JreChr10G11624(dist=2116))	JreChr10G11676.mrna1	390535	398803	8269	-40734	1	349801;-40734;C;T;0.198979591836735;6.84455676880543;intergenic,JreChr10G11611(dist=2308),JreChr10G11624(dist=2116)
38	chr10	249801	449801	200001	1	349801	C	T	0.19898	6.84456	intergenic(JreChr10G11611(dist=2308),JreChr10G11624(dist=2116))	JreChr10G11694.mrna1	401144	401593	450	-51343	1	349801;-51343;C;T;0.198979591836735;6.84455676880543;intergenic,JreChr10G11611(dist=2308),JreChr10G11624(dist=2116)
38	chr10	249801	449801	200001	1	349801	C	T	0.19898	6.84456	intergenic(JreChr10G11611(dist=2308),JreChr10G11624(dist=2116))	JreChr10G11704.mrna1	411096	413574	2479	-61295	1	349801;-61295;C;T;0.198979591836735;6.84455676880543;intergenic,JreChr10G11611(dist=2308),JreChr10G11624(dist=2116)
38	chr10	249801	449801	200001	1	349801	C	T	0.19898	6.84456	intergenic(JreChr10G11611(dist=2308),JreChr10G11624(dist=2116))	JreChr10G11711.mrna1	416345	423554	7210	-66544	1	349801;-66544;C;T;0.198979591836735;6.84455676880543;intergenic,JreChr10G11611(dist=2308),JreChr10G11624(dist=2116)
38	chr10	249801	449801	200001	1	349801	C	T	0.19898	6.84456	intergenic(JreChr10G11611(dist=2308),JreChr10G11624(dist=2116))	JreChr10G11722.mrna1	426166	426669	504	-76365	1	349801;-76365;C;T;0.198979591836735;6.84455676880543;intergenic,JreChr10G11611(dist=2308),JreChr10G11624(dist=2116)
38	chr10	249801	449801	200001	1	349801	C	T	0.19898	6.84456	intergenic(JreChr10G11611(dist=2308),JreChr10G11624(dist=2116))	JreChr10G11732.mrna1	434302	435771	1470	-84501	1	349801;-84501;C;T;0.198979591836735;6.84455676880543;intergenic,JreChr10G11611(dist=2308),JreChr10G11624(dist=2116)
38	chr10	249801	449801	200001	1	349801	C	T	0.19898	6.84456	intergenic(JreChr10G11611(dist=2308),JreChr10G11624(dist=2116))	JreChr10G11738.mrna1	440566	441111	546	-90765	1	349801;-90765;C;T;0.198979591836735;6.84455676880543;intergenic,JreChr10G11611(dist=2308),JreChr10G11624(dist=2116)
38	chr10	249801	449801	200001	1	349801	C	T	0.19898	6.84456	intergenic(JreChr10G11611(dist=2308),JreChr10G11624(dist=2116))	JreChr10G11749.mrna1	447608	450698	3091	-97807	1	349801;-97807;C;T;0.198979591836735;6.84455676880543;intergenic,JreChr10G11611(dist=2308),JreChr10G11624(dist=2116)
39	chr10	14576311	14776311	200001	1	14676311	C	A	0.0765306	5.33668	intergenic(JreChr10G10324(dist=15086),JreChr10G10325(dist=14831))	JreChr10G10318.mrna1	14583081	14583810	730	92501	1	14676311;92501;C;A;0.076530612244898;5.33668153516001;intergenic,JreChr10G10324(dist=15086),JreChr10G10325(dist=14831)
39	chr10	14576311	14776311	200001	1	14676311	C	A	0.0765306	5.33668	intergenic(JreChr10G10324(dist=15086),JreChr10G10325(dist=14831))	JreChr10G10321.mrna1	14623745	14626782	3038	49529	1	14676311;49529;C;A;0.076530612244898;5.33668153516001;intergenic,JreChr10G10324(dist=15086),JreChr10G10325(dist=14831)
39	chr10	14576311	14776311	200001	1	14676311	C	A	0.0765306	5.33668	intergenic(JreChr10G10324(dist=15086),JreChr10G10325(dist=14831))	JreChr10G10322.mrna1	14653624	14657239	3616	19072	1	14676311;19072;C;A;0.076530612244898;5.33668153516001;intergenic,JreChr10G10324(dist=15086),JreChr10G10325(dist=14831)
39	chr10	14576311	14776311	200001	1	14676311	C	A	0.0765306	5.33668	intergenic(JreChr10G10324(dist=15086),JreChr10G10325(dist=14831))	JreChr10G10324.mrna1	14661010	14661225	216	15086	1	14676311;15086;C;A;0.076530612244898;5.33668153516001;intergenic,JreChr10G10324(dist=15086),JreChr10G10325(dist=14831)
39	chr10	14576311	14776311	200001	1	14676311	C	A	0.0765306	5.33668	intergenic(JreChr10G10324(dist=15086),JreChr10G10325(dist=14831))	JreChr10G10325.mrna1	14691142	14691438	297	-14831	1	14676311;-14831;C;A;0.076530612244898;5.33668153516001;intergenic,JreChr10G10324(dist=15086),JreChr10G10325(dist=14831)
39	chr10	14576311	14776311	200001	1	14676311	C	A	0.0765306	5.33668	intergenic(JreChr10G10324(dist=15086),JreChr10G10325(dist=14831))	JreChr10G10326.mrna1	14696530	14696927	398	-20219	1	14676311;-20219;C;A;0.076530612244898;5.33668153516001;intergenic,JreChr10G10324(dist=15086),JreChr10G10325(dist=14831)
39	chr10	14576311	14776311	200001	1	14676311	C	A	0.0765306	5.33668	intergenic(JreChr10G10324(dist=15086),JreChr10G10325(dist=14831))	JreChr10G10327.mrna1	14723682	14725361	1680	-47371	1	14676311;-47371;C;A;0.076530612244898;5.33668153516001;intergenic,JreChr10G10324(dist=15086),JreChr10G10325(dist=14831)
39	chr10	14576311	14776311	200001	1	14676311	C	A	0.0765306	5.33668	intergenic(JreChr10G10324(dist=15086),JreChr10G10325(dist=14831))	JreChr10G10328.mrna1	14747576	14747869	294	-71265	1	14676311;-71265;C;A;0.076530612244898;5.33668153516001;intergenic,JreChr10G10324(dist=15086),JreChr10G10325(dist=14831)
40	chr10	27959971	28159971	200001	1	28059971	T	A	0.0643564	6.65478	exon,nonsynonymous(JreChr10G11144:JreChr10G11144.mrna1:exon1:c.A593T:p.K198M,)	JreChr10G11138.mrna1	27969743	27977232	7490	82739	1	28059971;82739;T;A;0.0643564356435644;6.65478119216724;exon,nonsynonymous(JreChr10G11144:JreChr10G11144.mrna1:exon1:c.A593T:p.K198M,)
40	chr10	27959971	28159971	200001	1	28059971	T	A	0.0643564	6.65478	exon,nonsynonymous(JreChr10G11144:JreChr10G11144.mrna1:exon1:c.A593T:p.K198M,)	JreChr10G11139.mrna1	27992958	27997083	4126	62888	1	28059971;62888;T;A;0.0643564356435644;6.65478119216724;exon,nonsynonymous(JreChr10G11144:JreChr10G11144.mrna1:exon1:c.A593T:p.K198M,)
40	chr10	27959971	28159971	200001	1	28059971	T	A	0.0643564	6.65478	exon,nonsynonymous(JreChr10G11144:JreChr10G11144.mrna1:exon1:c.A593T:p.K198M,)	JreChr10G11140.mrna1	28004605	28016212	11608	43759	1	28059971;43759;T;A;0.0643564356435644;6.65478119216724;exon,nonsynonymous(JreChr10G11144:JreChr10G11144.mrna1:exon1:c.A593T:p.K198M,)
40	chr10	27959971	28159971	200001	1	28059971	T	A	0.0643564	6.65478	exon,nonsynonymous(JreChr10G11144:JreChr10G11144.mrna1:exon1:c.A593T:p.K198M,)	JreChr10G11141.mrna1	28023950	28032691	8742	27280	1	28059971;27280;T;A;0.0643564356435644;6.65478119216724;exon,nonsynonymous(JreChr10G11144:JreChr10G11144.mrna1:exon1:c.A593T:p.K198M,)
40	chr10	27959971	28159971	200001	1	28059971	T	A	0.0643564	6.65478	exon,nonsynonymous(JreChr10G11144:JreChr10G11144.mrna1:exon1:c.A593T:p.K198M,)	JreChr10G11142.mrna1	28045856	28046742	887	13229	1	28059971;13229;T;A;0.0643564356435644;6.65478119216724;exon,nonsynonymous(JreChr10G11144:JreChr10G11144.mrna1:exon1:c.A593T:p.K198M,)
40	chr10	27959971	28159971	200001	1	28059971	T	A	0.0643564	6.65478	exon,nonsynonymous(JreChr10G11144:JreChr10G11144.mrna1:exon1:c.A593T:p.K198M,)	JreChr10G11144.mrna1	28058222	28060563	2342	0	1	28059971;0;T;A;0.0643564356435644;6.65478119216724;exon,nonsynonymous(JreChr10G11144:JreChr10G11144.mrna1:exon1:c.A593T:p.K198M,)
40	chr10	27959971	28159971	200001	1	28059971	T	A	0.0643564	6.65478	exon,nonsynonymous(JreChr10G11144:JreChr10G11144.mrna1:exon1:c.A593T:p.K198M,)	JreChr10G11145.mrna1	28070068	28074085	4018	-10097	1	28059971;-10097;T;A;0.0643564356435644;6.65478119216724;exon,nonsynonymous(JreChr10G11144:JreChr10G11144.mrna1:exon1:c.A593T:p.K198M,)
40	chr10	27959971	28159971	200001	1	28059971	T	A	0.0643564	6.65478	exon,nonsynonymous(JreChr10G11144:JreChr10G11144.mrna1:exon1:c.A593T:p.K198M,)	JreChr10G11146.mrna1	28076186	28076380	195	-16215	1	28059971;-16215;T;A;0.0643564356435644;6.65478119216724;exon,nonsynonymous(JreChr10G11144:JreChr10G11144.mrna1:exon1:c.A593T:p.K198M,)
40	chr10	27959971	28159971	200001	1	28059971	T	A	0.0643564	6.65478	exon,nonsynonymous(JreChr10G11144:JreChr10G11144.mrna1:exon1:c.A593T:p.K198M,)	JreChr10G11147.mrna1	28094269	28094583	315	-34298	1	28059971;-34298;T;A;0.0643564356435644;6.65478119216724;exon,nonsynonymous(JreChr10G11144:JreChr10G11144.mrna1:exon1:c.A593T:p.K198M,)
40	chr10	27959971	28159971	200001	1	28059971	T	A	0.0643564	6.65478	exon,nonsynonymous(JreChr10G11144:JreChr10G11144.mrna1:exon1:c.A593T:p.K198M,)	JreChr10G11148.mrna1	28095734	28098256	2523	-35763	1	28059971;-35763;T;A;0.0643564356435644;6.65478119216724;exon,nonsynonymous(JreChr10G11144:JreChr10G11144.mrna1:exon1:c.A593T:p.K198M,)
40	chr10	27959971	28159971	200001	1	28059971	T	A	0.0643564	6.65478	exon,nonsynonymous(JreChr10G11144:JreChr10G11144.mrna1:exon1:c.A593T:p.K198M,)	JreChr10G11149.mrna1	28108226	28110400	2175	-48255	1	28059971;-48255;T;A;0.0643564356435644;6.65478119216724;exon,nonsynonymous(JreChr10G11144:JreChr10G11144.mrna1:exon1:c.A593T:p.K198M,)
40	chr10	27959971	28159971	200001	1	28059971	T	A	0.0643564	6.65478	exon,nonsynonymous(JreChr10G11144:JreChr10G11144.mrna1:exon1:c.A593T:p.K198M,)	JreChr10G11151.mrna1	28131888	28134412	2525	-71917	1	28059971;-71917;T;A;0.0643564356435644;6.65478119216724;exon,nonsynonymous(JreChr10G11144:JreChr10G11144.mrna1:exon1:c.A593T:p.K198M,)
40	chr10	27959971	28159971	200001	1	28059971	T	A	0.0643564	6.65478	exon,nonsynonymous(JreChr10G11144:JreChr10G11144.mrna1:exon1:c.A593T:p.K198M,)	JreChr10G11152.mrna1	28143582	28143923	342	-83611	1	28059971;-83611;T;A;0.0643564356435644;6.65478119216724;exon,nonsynonymous(JreChr10G11144:JreChr10G11144.mrna1:exon1:c.A593T:p.K198M,)
40	chr10	27959971	28159971	200001	1	28059971	T	A	0.0643564	6.65478	exon,nonsynonymous(JreChr10G11144:JreChr10G11144.mrna1:exon1:c.A593T:p.K198M,)	JreChr10G11153.mrna1	28149244	28149609	366	-89273	1	28059971;-89273;T;A;0.0643564356435644;6.65478119216724;exon,nonsynonymous(JreChr10G11144:JreChr10G11144.mrna1:exon1:c.A593T:p.K198M,)
41	chr11	5239521	5439521	200001	1	5339521	C	T	0.48	5.549	intergenic(JreChr11G12324(dist=25602),JreChr11G12325(dist=2315))	JreChr11G12320.mrna1	5263956	5267000	3045	72521	1	5339521;72521;C;T;0.48;5.5489998424045;intergenic,JreChr11G12324(dist=25602),JreChr11G12325(dist=2315)
41	chr11	5239521	5439521	200001	1	5339521	C	T	0.48	5.549	intergenic(JreChr11G12324(dist=25602),JreChr11G12325(dist=2315))	JreChr11G12321.mrna1	5270281	5270869	589	68652	1	5339521;68652;C;T;0.48;5.5489998424045;intergenic,JreChr11G12324(dist=25602),JreChr11G12325(dist=2315)
41	chr11	5239521	5439521	200001	1	5339521	C	T	0.48	5.549	intergenic(JreChr11G12324(dist=25602),JreChr11G12325(dist=2315))	JreChr11G12322.mrna1	5297155	5297565	411	41956	1	5339521;41956;C;T;0.48;5.5489998424045;intergenic,JreChr11G12324(dist=25602),JreChr11G12325(dist=2315)
41	chr11	5239521	5439521	200001	1	5339521	C	T	0.48	5.549	intergenic(JreChr11G12324(dist=25602),JreChr11G12325(dist=2315))	JreChr11G12323.mrna1	5304976	5305344	369	34177	1	5339521;34177;C;T;0.48;5.5489998424045;intergenic,JreChr11G12324(dist=25602),JreChr11G12325(dist=2315)
41	chr11	5239521	5439521	200001	1	5339521	C	T	0.48	5.549	intergenic(JreChr11G12324(dist=25602),JreChr11G12325(dist=2315))	JreChr11G12324.mrna1	5312568	5313919	1352	25602	1	5339521;25602;C;T;0.48;5.5489998424045;intergenic,JreChr11G12324(dist=25602),JreChr11G12325(dist=2315)
41	chr11	5239521	5439521	200001	1	5339521	C	T	0.48	5.549	intergenic(JreChr11G12324(dist=25602),JreChr11G12325(dist=2315))	JreChr11G12325.mrna1	5341836	5342597	762	-2315	1	5339521;-2315;C;T;0.48;5.5489998424045;intergenic,JreChr11G12324(dist=25602),JreChr11G12325(dist=2315)
41	chr11	5239521	5439521	200001	1	5339521	C	T	0.48	5.549	intergenic(JreChr11G12324(dist=25602),JreChr11G12325(dist=2315))	JreChr11G12327.mrna1	5356581	5357163	583	-17060	1	5339521;-17060;C;T;0.48;5.5489998424045;intergenic,JreChr11G12324(dist=25602),JreChr11G12325(dist=2315)
41	chr11	5239521	5439521	200001	1	5339521	C	T	0.48	5.549	intergenic(JreChr11G12324(dist=25602),JreChr11G12325(dist=2315))	JreChr11G12328.mrna1	5358906	5359182	277	-19385	1	5339521;-19385;C;T;0.48;5.5489998424045;intergenic,JreChr11G12324(dist=25602),JreChr11G12325(dist=2315)
41	chr11	5239521	5439521	200001	1	5339521	C	T	0.48	5.549	intergenic(JreChr11G12324(dist=25602),JreChr11G12325(dist=2315))	JreChr11G12329.mrna1	5377222	5377500	279	-37701	1	5339521;-37701;C;T;0.48;5.5489998424045;intergenic,JreChr11G12324(dist=25602),JreChr11G12325(dist=2315)
41	chr11	5239521	5439521	200001	1	5339521	C	T	0.48	5.549	intergenic(JreChr11G12324(dist=25602),JreChr11G12325(dist=2315))	JreChr11G12331.mrna1	5384247	5384594	348	-44726	1	5339521;-44726;C;T;0.48;5.5489998424045;intergenic,JreChr11G12324(dist=25602),JreChr11G12325(dist=2315)
41	chr11	5239521	5439521	200001	1	5339521	C	T	0.48	5.549	intergenic(JreChr11G12324(dist=25602),JreChr11G12325(dist=2315))	JreChr11G12332.mrna1	5400728	5400913	186	-61207	1	5339521;-61207;C;T;0.48;5.5489998424045;intergenic,JreChr11G12324(dist=25602),JreChr11G12325(dist=2315)
41	chr11	5239521	5439521	200001	1	5339521	C	T	0.48	5.549	intergenic(JreChr11G12324(dist=25602),JreChr11G12325(dist=2315))	JreChr11G12333.mrna1	5407680	5408972	1293	-68159	1	5339521;-68159;C;T;0.48;5.5489998424045;intergenic,JreChr11G12324(dist=25602),JreChr11G12325(dist=2315)
41	chr11	5239521	5439521	200001	1	5339521	C	T	0.48	5.549	intergenic(JreChr11G12324(dist=25602),JreChr11G12325(dist=2315))	JreChr11G12334.mrna1	5421875	5422625	751	-82354	1	5339521;-82354;C;T;0.48;5.5489998424045;intergenic,JreChr11G12324(dist=25602),JreChr11G12325(dist=2315)
41	chr11	5239521	5439521	200001	1	5339521	C	T	0.48	5.549	intergenic(JreChr11G12324(dist=25602),JreChr11G12325(dist=2315))	JreChr11G12337.mrna1	5436653	5436919	267	-97132	1	5339521;-97132;C;T;0.48;5.5489998424045;intergenic,JreChr11G12324(dist=25602),JreChr11G12325(dist=2315)
42	chr11	13787811	13987815	200005	2	13887811	A	G	0.130682	5.07743	intergenic(JreChr11G10209(dist=3792),JreChr11G10210(dist=4981))	JreChr11G10204.mrna1	13809221	13811389	2169	76422	2	13887811;76422;A;G;0.130681818181818;5.07742639001398;intergenic,JreChr11G10209(dist=3792),JreChr11G10210(dist=4981)	13887815;76426;C;T;0.130681818181818;5.07742639001398;intergenic,JreChr11G10209(dist=3796),JreChr11G10210(dist=4977)
42	chr11	13787811	13987815	200005	2	13887811	A	G	0.130682	5.07743	intergenic(JreChr11G10209(dist=3792),JreChr11G10210(dist=4981))	JreChr11G10206.mrna1	13843351	13843695	345	44116	2	13887811;44116;A;G;0.130681818181818;5.07742639001398;intergenic,JreChr11G10209(dist=3792),JreChr11G10210(dist=4981)	13887815;44120;C;T;0.130681818181818;5.07742639001398;intergenic,JreChr11G10209(dist=3796),JreChr11G10210(dist=4977)
42	chr11	13787811	13987815	200005	2	13887811	A	G	0.130682	5.07743	intergenic(JreChr11G10209(dist=3792),JreChr11G10210(dist=4981))	JreChr11G10207.mrna1	13858143	13859283	1141	28528	2	13887811;28528;A;G;0.130681818181818;5.07742639001398;intergenic,JreChr11G10209(dist=3792),JreChr11G10210(dist=4981)	13887815;28532;C;T;0.130681818181818;5.07742639001398;intergenic,JreChr11G10209(dist=3796),JreChr11G10210(dist=4977)
42	chr11	13787811	13987815	200005	2	13887811	A	G	0.130682	5.07743	intergenic(JreChr11G10209(dist=3792),JreChr11G10210(dist=4981))	JreChr11G10209.mrna1	13882178	13884019	1842	3792	2	13887811;3792;A;G;0.130681818181818;5.07742639001398;intergenic,JreChr11G10209(dist=3792),JreChr11G10210(dist=4981)	13887815;3796;C;T;0.130681818181818;5.07742639001398;intergenic,JreChr11G10209(dist=3796),JreChr11G10210(dist=4977)
42	chr11	13787811	13987815	200005	2	13887811	A	G	0.130682	5.07743	intergenic(JreChr11G10209(dist=3792),JreChr11G10210(dist=4981))	JreChr11G10210.mrna1	13892792	13893103	312	-4981	2	13887811;-4981;A;G;0.130681818181818;5.07742639001398;intergenic,JreChr11G10209(dist=3792),JreChr11G10210(dist=4981)	13887815;-4977;C;T;0.130681818181818;5.07742639001398;intergenic,JreChr11G10209(dist=3796),JreChr11G10210(dist=4977)
42	chr11	13787811	13987815	200005	2	13887811	A	G	0.130682	5.07743	intergenic(JreChr11G10209(dist=3792),JreChr11G10210(dist=4981))	JreChr11G10211.mrna1	13904280	13904573	294	-16469	2	13887811;-16469;A;G;0.130681818181818;5.07742639001398;intergenic,JreChr11G10209(dist=3792),JreChr11G10210(dist=4981)	13887815;-16465;C;T;0.130681818181818;5.07742639001398;intergenic,JreChr11G10209(dist=3796),JreChr11G10210(dist=4977)
42	chr11	13787811	13987815	200005	2	13887811	A	G	0.130682	5.07743	intergenic(JreChr11G10209(dist=3792),JreChr11G10210(dist=4981))	JreChr11G10213.mrna1	13933294	13933752	459	-45483	2	13887811;-45483;A;G;0.130681818181818;5.07742639001398;intergenic,JreChr11G10209(dist=3792),JreChr11G10210(dist=4981)	13887815;-45479;C;T;0.130681818181818;5.07742639001398;intergenic,JreChr11G10209(dist=3796),JreChr11G10210(dist=4977)
42	chr11	13787811	13987815	200005	2	13887811	A	G	0.130682	5.07743	intergenic(JreChr11G10209(dist=3792),JreChr11G10210(dist=4981))	JreChr11G10215.mrna1	13949789	13950183	395	-61978	2	13887811;-61978;A;G;0.130681818181818;5.07742639001398;intergenic,JreChr11G10209(dist=3792),JreChr11G10210(dist=4981)	13887815;-61974;C;T;0.130681818181818;5.07742639001398;intergenic,JreChr11G10209(dist=3796),JreChr11G10210(dist=4977)
42	chr11	13787811	13987815	200005	2	13887811	A	G	0.130682	5.07743	intergenic(JreChr11G10209(dist=3792),JreChr11G10210(dist=4981))	JreChr11G10216.mrna1	13968686	13968844	159	-80875	2	13887811;-80875;A;G;0.130681818181818;5.07742639001398;intergenic,JreChr11G10209(dist=3792),JreChr11G10210(dist=4981)	13887815;-80871;C;T;0.130681818181818;5.07742639001398;intergenic,JreChr11G10209(dist=3796),JreChr11G10210(dist=4977)
43	chr11	14554641	14754641	200001	1	14654641	T	G	0.0606061	5.1293	intergenic(JreChr11G10234(dist=81407),JreChr11G10239(dist=63318))	JreChr11G10233.mrna1	14560120	14570178	10059	84463	1	14654641;84463;T;G;0.0606060606060606;5.12930482881112;intergenic,JreChr11G10234(dist=81407),JreChr11G10239(dist=63318)
43	chr11	14554641	14754641	200001	1	14654641	T	G	0.0606061	5.1293	intergenic(JreChr11G10234(dist=81407),JreChr11G10239(dist=63318))	JreChr11G10234.mrna1	14570665	14573234	2570	81407	1	14654641;81407;T;G;0.0606060606060606;5.12930482881112;intergenic,JreChr11G10234(dist=81407),JreChr11G10239(dist=63318)
43	chr11	14554641	14754641	200001	1	14654641	T	G	0.0606061	5.1293	intergenic(JreChr11G10234(dist=81407),JreChr11G10239(dist=63318))	JreChr11G10239.mrna1	14717959	14718778	820	-63318	1	14654641;-63318;T;G;0.0606060606060606;5.12930482881112;intergenic,JreChr11G10234(dist=81407),JreChr11G10239(dist=63318)
43	chr11	14554641	14754641	200001	1	14654641	T	G	0.0606061	5.1293	intergenic(JreChr11G10234(dist=81407),JreChr11G10239(dist=63318))	JreChr11G10240.mrna1	14718830	14719012	183	-64189	1	14654641;-64189;T;G;0.0606060606060606;5.12930482881112;intergenic,JreChr11G10234(dist=81407),JreChr11G10239(dist=63318)
43	chr11	14554641	14754641	200001	1	14654641	T	G	0.0606061	5.1293	intergenic(JreChr11G10234(dist=81407),JreChr11G10239(dist=63318))	JreChr11G10241.mrna1	14745717	14746952	1236	-91076	1	14654641;-91076;T;G;0.0606060606060606;5.12930482881112;intergenic,JreChr11G10234(dist=81407),JreChr11G10239(dist=63318)
44	chr11	21139109	21339109	200001	1	21239109	C	T	0.222222	5.84622	intronic(JreChr11G10535)	JreChr11G10535.mrna1	21154271	21247557	93287	0	1	21239109;0;C;T;0.222222222222222;5.84622292853894;intronic,JreChr11G10535
[truncated: 5,507 more rows]
[truncated: 76 more columns]
